# Supplementary material for: A street corner education: Stop and search, trust, and gendered norms among adolescent males
Source: PLoS One. 2022 Dec 27;17(12):e0279505. doi: 10.1371/journal.pone.0279505 (PMC9794084; doi:10.1371/journal.pone.0279505)
Supplement: S1 File — (ZIP) [file pone.0279505.s001.zip]

Archive with 10 entries (9 files):
- Data files/
- __MACOSX/._Data files
- Data files/MOPAC Youth Survey minimal dataset.dta
- __MACOSX/Data files/._MOPAC Youth Survey minimal dataset.dta
- Data files/Youth_normswithstop_final_boys.inp
- __MACOSX/Data files/._Youth_normswithstop_final_boys.inp
- Data files/Youth_normswithstop_final.inp
- __MACOSX/Data files/._Youth_normswithstop_final.inp
- Data files/MOPAC_YouthSurvey_mplus.dat
- __MACOSX/Data files/._MOPAC_YouthSurvey_mplus.dat
