# Supplementary material for: A street corner education: Stop and search, trust, and gendered norms among adolescent males
Source: PLoS One. 2022 Dec 27;17(12):e0279505. doi: 10.1371/journal.pone.0279505 (PMC9794084; doi:10.1371/journal.pone.0279505)
Supplement: S1 File — (ZIP) [file pone.0279505.s001.zip › Data files/Youth_normswithstop_final_boys.inp]

Data:
    File is MOPAC_YouthSurvey_mplus.dat ;
Variable:
    Names are
       Age SchoolYear area_deal area_using area_knives area_steal area_violence
       area_gangs area_sexist area_harrass area_hate school_deal school_using
       school_knives school_steal school_violence school_gangs school_sexist
       school_harrass school_hate SSO friends_gang help treatsame treatfair
       listen victim stop_friend stop_pj stop_nopj stop_mixed stare jokes
       dance check friends insult hit white asian black mixed other male
       female nonbin happy stressed worried lonely notgood BoroughLive self_gang1
       pressure_knife1 self_knife1 self_weapon1 violent_o1 gang_o1 racist_o1
       friends_knife1;
  Missing are all (-9999) ; 
 AUXILIARY = (m) area_deal area_using area_knives area_steal area_violence
     area_gangs area_sexist area_harrass area_hate school_deal school_using
     school_knives school_steal school_violence school_gangs school_sexist
     school_harrass school_hate SSO happy stressed worried lonely notgood;
  Usevariables are
     self_gang1 pressure_knife1 self_knife1 self_weapon1 
     help treatsame treatfair listen  
     violent_o1 gang_o1 racist_o1 friends_knife1
     stare jokes dance check friends insult
     stop_pj stop_nopj stop_mixed victim Age white
     BoroughLive;
   Subpopulation is (male EQ 1);
   Cluster is BoroughLive;
Analysis: 
Type is Complex;
Estimator=MLR;
Iterations=10000;
Model:
  norms1 by stare jokes dance;
  
  norms2 by check friends insult;
  
  norms1 with norms2;

  trust by help treatsame treatfair listen;
  
  self by self_gang1 pressure_knife1 self_knife1
  self_weapon1;
  
  social by violent_o1 gang_o1 racist_o1 friends_knife1;
  
  self with social;

  trust on stop_pj stop_mixed stop_nopj victim Age white ;
  norms1 on trust self social stop_pj stop_mixed stop_nopj victim Age white  ;
  norms2 on trust self social stop_pj stop_mixed stop_nopj victim Age white ;
  self on trust stop_pj stop_mixed stop_nopj victim Age white  ;
  social on trust stop_pj stop_mixed stop_nopj victim Age white ;

  stop_pj with stop_mixed stop_nopj victim Age white ;
  stop_mixed with stop_nopj victim Age white ;
  stop_nopj with victim Age white ;
  victim with Age white;
  Age with white;

Model indirect:
self IND trust stop_pj;
self IND trust stop_mixed;
self IND trust stop_nopj;
self IND trust victim;
social IND trust stop_pj;
social IND trust stop_mixed;
social IND trust stop_nopj;
social IND trust victim;
norms1 IND self stop_pj;
norms2 IND self stop_pj; 
norms1 IND self stop_mixed;
norms2 IND self stop_mixed; 
norms1 IND self stop_nopj;
norms2 IND self stop_nopj;
norms1 IND self victim;
norms2 IND self victim;
norms1 IND social stop_pj;
norms2 IND social stop_pj; 
norms1 IND social stop_mixed;
norms2 IND social stop_mixed; 
norms1 IND social stop_nopj;
norms2 IND social stop_nopj; 
norms1 IND social victim;
norms2 IND social victim;
norms1 IND trust stop_pj;
norms2 IND trust stop_pj; 
norms1 IND trust stop_mixed;
norms2 IND trust stop_mixed; 
norms1 IND trust stop_nopj;
norms2 IND trust stop_nopj; 
norms1 IND trust victim;
norms2 IND trust victim;
norms1 IND trust;
norms2 IND trust;
norms1 IND stop_pj;
norms1 IND stop_mixed;
norms1 IND stop_nopj;
norms2 IND stop_pj;
norms2 IND stop_mixed;
norms2 IND stop_nopj;

Output:
       TECH4;
       StdYX; 
