# Supplementary material for: A street corner education: Stop and search, trust, and gendered norms among adolescent males
Source: PLoS One. 2022 Dec 27;17(12):e0279505. doi: 10.1371/journal.pone.0279505 (PMC9794084; doi:10.1371/journal.pone.0279505)
Supplement: S1 File — (ZIP) [file pone.0279505.s001.zip › Data files/MOPAC_YouthSurvey_mplus.dat]

6	5	1	2	1	1	2	1	2	1	1	-9999	-9999	-9999	-9999	-9999	-9999	-9999	-9999	-9999	-9999	-9999	1	1	1	1	1	0	0	0	0	-9999	-9999	-9999	-9999	-9999	-9999	-9999	0	0	0	0	0	-9999	-9999	-9999	-9999	-9999	-9999	-9999
6	5	1	1	1	1	1	2	2	1	1	2	1	1	1	1	2	2	1	1	-9999	-9999	2	1	1	2	1	0	0	0	0	-9999	-9999	-9999	-9999	-9999	-9999	-9999	0	0	0	0	0	-9999	-9999	-9999	-9999	-9999	-9999	-9999
6	5	1	3	2	1	2	3	3	3	1	3	2	2	1	1	3	3	3	3	-9999	-9999	1	1	1	1	1	0	0	0	0	-9999	-9999	-9999	-9999	-9999	-9999	-9999	0	0	0	0	0	-9999	-9999	-9999	-9999	-9999	-9999	-9999
6	5	1	1	1	1	1	1	1	2	1	1	1	1	1	1	1	1	1	1	1	-9999	1	1	1	1	1	0	0	0	0	-9999	-9999	-9999	-9999	-9999	-9999	-9999	0	0	0	0	0	-9999	-9999	-9999	-9999	-9999	-9999	-9999
5	5	1	1	1	1	1	1	-9999	-9999	1	1	1	1	1	1	1	1	1	1	1	-9999	1	1	1	1	1	0	0	0	0	-9999	-9999	-9999	-9999	-9999	-9999	-9999	0	0	0	0	0	-9999	-9999	-9999	-9999	-9999	-9999	-9999
6	5	1	1	1	1	1	1	2	2	1	3	3	3	3	3	3	3	3	1	1	1	-9999	-9999	-9999	-9999	1	1	1	0	0	2	2	3	2	2	3	3	0	0	1	0	0	1	0	0	1	-9999	-9999	-9999
6	5	1	1	1	1	1	1	1	1	1	1	2	1	2	1	1	-9999	2	1	1	1	1	1	1	1	1	1	0	0	0	-9999	-9999	1	-9999	-9999	-9999	-9999	0	0	0	0	0	-9999	-9999	-9999	-9999	-9999	-9999	-9999
6	5	1	1	1	1	1	1	1	1	1	-9999	2	2	2	1	-9999	1	2	1	1	2	3	3	1	3	1	0	0	0	0	3	3	-9999	2	3	3	3	0	0	0	1	0	0	1	0	2	1	1	3
5	5	1	1	1	1	1	1	1	1	1	1	1	1	1	1	1	1	1	1	1	1	1	1	1	1	1	1	0	1	0	1	1	1	1	1	1	1	0	1	0	0	0	1	0	0	1	1	1	1
6	5	1	1	1	1	1	1	3	1	1	1	1	1	1	1	1	-9999	1	2	1	1	3	2	2	-9999	1	1	0	0	0	3	3	3	2	-9999	2	3	0	0	0	0	1	0	1	0	5	1	1	1
5	4	1	1	1	1	1	1	3	3	2	1	1	1	1	1	1	1	1	2	1	-9999	1	1	1	1	1	1	0	0	1	-9999	-9999	-9999	-9999	-9999	-9999	-9999	0	0	0	0	0	-9999	-9999	-9999	-9999	-9999	-9999	-9999
5	5	2	2	2	1	2	1	2	2	2	2	2	2	2	2	2	2	2	2	1	-9999	2	2	2	2	1	0	0	0	0	-9999	-9999	-9999	-9999	-9999	-9999	-9999	0	0	0	0	0	-9999	-9999	-9999	-9999	-9999	-9999	-9999
1	5	2	2	1	2	1	1	-9999	-9999	1	3	3	3	1	2	1	3	3	2	1	2	3	-9999	-9999	-9999	1	0	0	0	0	-9999	-9999	-9999	-9999	-9999	-9999	-9999	0	0	0	0	0	-9999	-9999	-9999	-9999	-9999	-9999	-9999
6	5	1	1	-9999	1	-9999	1	-9999	1	3	1	1	-9999	-9999	-9999	1	-9999	1	3	1	1	3	2	3	3	1	0	0	0	0	2	2	3	2	2	3	3	0	1	0	0	0	0	1	0	2	2	3	3
6	5	2	3	1	2	1	1	-9999	-9999	1	2	1	3	3	1	3	3	3	3	1	2	1	1	1	1	1	1	0	0	0	2	3	2	1	3	2	3	0	1	0	0	0	1	0	0	2	3	4	5
5	5	3	3	2	3	3	3	3	3	3	3	3	2	2	3	3	3	3	3	1	1	2	-9999	2	2	1	1	0	0	0	1	1	1	1	1	1	1	0	0	0	0	0	-9999	-9999	-9999	-9999	-9999	-9999	-9999
6	5	1	1	2	1	2	2	3	-9999	-9999	3	3	3	1	1	2	2	1	3	1	1	3	2	2	2	1	1	0	0	0	3	2	3	2	-9999	3	3	0	0	0	0	0	-9999	-9999	-9999	-9999	-9999	-9999	-9999
6	5	3	2	1	1	1	1	3	3	3	3	3	3	3	2	3	3	3	3	1	2	2	1	3	1	1	1	1	0	0	3	3	3	3	3	3	3	1	0	0	0	0	1	0	0	2	3	3	5
5	5	3	3	2	2	1	1	2	2	2	3	3	2	2	3	3	3	3	3	1	-9999	2	2	2	2	1	1	1	0	0	-9999	-9999	-9999	-9999	-9999	-9999	-9999	0	0	0	0	0	-9999	-9999	-9999	-9999	-9999	-9999	-9999
6	5	3	3	1	1	2	2	3	3	3	3	3	3	2	2	3	3	3	3	1	2	2	1	3	1	1	1	1	0	0	3	3	3	3	3	3	3	1	0	0	0	0	1	0	0	2	3	3	5
6	5	1	1	1	1	1	1	1	1	1	-9999	-9999	-9999	-9999	-9999	-9999	-9999	-9999	-9999	1	2	2	2	2	2	1	1	0	0	1	2	3	3	3	3	3	3	1	0	0	0	0	0	1	0	2	2	2	2
5	4	2	1	-9999	2	2	2	2	-9999	1	1	1	-9999	2	1	-9999	-9999	-9999	1	2	2	2	3	1	2	1	0	0	0	0	2	3	2	2	-9999	3	3	0	1	0	0	0	1	0	0	3	3	3	2
6	5	1	1	1	1	1	3	1	1	1	3	2	1	1	1	1	3	3	1	2	1	3	2	1	1	1	1	0	0	0	-9999	-9999	-9999	-9999	-9999	-9999	-9999	0	0	0	0	0	-9999	-9999	-9999	-9999	-9999	-9999	-9999
6	5	1	1	1	1	1	1	-9999	1	1	1	1	1	1	1	1	-9999	1	1	2	-9999	-9999	1	1	1	1	1	0	0	0	2	2	-9999	-9999	-9999	-9999	-9999	1	0	0	0	0	0	1	0	2	2	4	3
6	5	1	1	1	1	2	1	1	1	1	-9999	-9999	-9999	-9999	-9999	-9999	-9999	-9999	1	2	1	2	1	-9999	2	1	1	0	0	1	-9999	-9999	-9999	-9999	-9999	-9999	-9999	0	0	0	0	0	-9999	-9999	-9999	-9999	-9999	-9999	-9999
6	5	1	1	1	1	1	1	1	1	1	1	1	2	1	2	2	2	1	1	2	1	2	1	1	1	1	1	0	0	0	-9999	-9999	-9999	-9999	-9999	-9999	-9999	0	0	0	0	0	-9999	-9999	-9999	-9999	-9999	-9999	-9999
6	5	1	1	2	1	1	1	1	1	1	1	1	2	1	2	1	1	1	1	2	-9999	1	1	1	1	1	1	0	0	0	3	3	3	-9999	3	2	3	1	0	0	0	0	0	1	0	3	2	1	3
5	5	2	2	1	2	2	1	1	2	2	-9999	-9999	2	2	2	-9999	1	2	2	2	2	1	1	1	1	1	1	0	0	1	2	2	3	3	3	3	3	0	0	0	0	0	-9999	-9999	-9999	-9999	-9999	-9999	-9999
6	5	1	1	2	2	1	1	2	-9999	1	1	1	1	1	1	1	1	1	1	3	1	3	1	3	2	1	0	0	0	0	2	2	2	2	1	3	3	1	0	0	0	0	-9999	-9999	-9999	4	1	1	5
6	5	3	3	2	1	1	2	1	2	1	3	3	3	2	2	-9999	1	-9999	1	3	2	2	1	1	3	1	1	0	0	1	-9999	-9999	-9999	-9999	-9999	-9999	-9999	0	0	0	0	0	-9999	-9999	-9999	-9999	-9999	-9999	-9999
6	5	2	3	1	2	1	2	3	2	1	2	2	1	2	1	3	2	1	1	3	1	1	1	1	-9999	1	0	0	0	0	3	3	3	1	2	2	3	0	1	0	0	0	0	1	0	4	1	2	2
5	5	3	3	3	3	3	3	3	3	3	2	2	2	1	1	1	1	1	1	3	-9999	1	1	1	1	1	0	0	0	0	-9999	-9999	-9999	-9999	-9999	-9999	-9999	0	0	0	0	0	-9999	-9999	-9999	-9999	-9999	-9999	-9999
6	5	2	2	2	2	2	1	3	3	3	1	1	1	1	1	1	1	1	1	3	1	1	1	1	1	1	1	0	1	0	-9999	-9999	-9999	-9999	-9999	-9999	-9999	1	0	0	0	0	1	0	0	-9999	-9999	-9999	-9999
6	5	1	1	1	1	1	1	3	1	2	2	2	-9999	1	1	2	3	2	1	3	-9999	2	2	1	1	1	0	0	0	0	-9999	-9999	-9999	-9999	-9999	-9999	-9999	0	0	0	0	0	-9999	-9999	-9999	-9999	-9999	-9999	-9999
6	5	2	1	1	1	1	1	3	2	1	2	1	1	1	1	2	3	-9999	1	3	2	2	-9999	1	1	1	1	0	0	0	-9999	-9999	-9999	-9999	-9999	-9999	-9999	0	0	0	0	0	-9999	-9999	-9999	-9999	-9999	-9999	-9999
6	5	2	2	1	2	1	1	1	1	1	3	2	2	3	1	-9999	2	3	2	3	1	-9999	-9999	-9999	-9999	1	1	0	0	0	-9999	-9999	-9999	-9999	-9999	-9999	-9999	0	0	0	0	0	-9999	-9999	-9999	-9999	-9999	-9999	-9999
5	5	2	1	2	1	2	2	-9999	2	1	3	3	2	2	2	2	-9999	-9999	2	3	1	2	1	1	2	1	1	0	0	0	3	3	2	1	3	3	3	0	0	1	0	0	0	1	0	3	2	2	4
6	5	1	1	1	1	1	1	1	1	1	3	2	2	3	2	2	1	2	2	3	-9999	2	3	2	1	1	0	0	0	0	2	2	2	2	2	2	2	0	0	0	1	0	1	0	0	1	3	3	5
6	5	1	1	2	2	1	3	2	1	2	3	3	2	2	2	2	1	1	2	3	2	3	3	3	3	1	1	0	0	0	-9999	-9999	-9999	-9999	-9999	-9999	-9999	0	0	0	0	0	-9999	-9999	-9999	-9999	-9999	-9999	-9999
6	5	2	2	1	1	1	1	3	2	1	2	3	2	2	2	3	2	2	2	3	2	1	1	1	2	1	1	0	0	0	3	2	3	3	3	2	3	1	0	0	0	0	1	0	0	3	2	2	3
6	5	2	2	2	2	2	2	2	2	2	2	1	2	1	2	1	2	1	2	3	1	2	2	2	2	1	1	0	0	0	3	3	3	2	2	2	3	0	0	0	1	0	0	1	0	4	3	3	3
6	5	2	1	2	2	2	2	3	-9999	2	-9999	2	-9999	2	2	-9999	-9999	-9999	2	3	2	2	2	2	-9999	1	0	0	0	0	-9999	-9999	-9999	-9999	-9999	-9999	-9999	0	0	0	0	0	-9999	-9999	-9999	-9999	-9999	-9999	-9999
6	5	1	1	1	1	1	1	-9999	2	3	2	1	2	3	2	2	3	2	3	3	1	1	1	2	2	1	1	0	0	0	3	3	3	3	3	2	3	0	1	0	0	0	0	1	0	4	2	2	2
6	5	2	2	3	2	3	3	3	2	3	3	2	3	2	3	3	3	1	3	3	2	3	3	3	3	1	1	0	0	0	3	3	3	3	3	3	3	0	1	0	0	0	0	1	0	5	2	4	1
6	5	2	2	1	1	1	2	3	3	-9999	2	2	-9999	2	2	3	3	3	3	3	1	2	1	3	2	1	0	0	0	0	-9999	-9999	-9999	-9999	-9999	-9999	-9999	0	0	0	0	0	-9999	-9999	-9999	-9999	-9999	-9999	-9999
5	5	1	1	1	1	1	1	3	2	1	1	1	1	1	1	1	3	1	3	3	1	1	1	1	1	1	1	0	1	0	2	2	3	3	2	3	3	0	0	1	0	0	1	0	0	2	3	4	2
5	5	1	1	1	1	1	2	3	1	2	3	2	3	1	1	2	-9999	1	-9999	3	1	2	3	1	2	1	1	0	1	0	1	3	1	1	2	2	3	0	0	0	0	0	-9999	-9999	-9999	-9999	-9999	-9999	-9999
5	5	3	3	2	1	-9999	2	1	1	1	-9999	-9999	-9999	-9999	-9999	-9999	-9999	-9999	-9999	3	2	1	1	3	2	1	1	0	1	0	3	3	3	2	2	3	3	1	0	0	0	0	0	1	0	1	1	1	5
5	5	2	2	2	2	2	2	2	1	2	2	2	2	2	2	2	2	2	2	-9999	2	1	2	1	1	0	0	0	0	0	-9999	-9999	-9999	-9999	-9999	-9999	-9999	1	0	0	0	0	1	0	0	2	3	3	5
6	5	2	-9999	-9999	2	1	-9999	-9999	-9999	-9999	3	3	3	2	2	3	2	2	3	-9999	-9999	-9999	-9999	2	-9999	0	0	0	0	0	-9999	-9999	-9999	-9999	-9999	-9999	-9999	0	0	0	0	0	-9999	-9999	-9999	-9999	-9999	-9999	-9999
5	5	2	-9999	2	2	1	-9999	1	-9999	1	-9999	-9999	-9999	-9999	1	-9999	-9999	-9999	-9999	-9999	2	1	1	1	2	0	0	0	0	0	3	3	3	3	3	3	3	0	0	0	1	0	0	1	0	3	1	2	4
5	5	1	1	1	1	1	1	1	1	1	1	1	1	1	1	1	1	1	-9999	1	-9999	-9999	-9999	-9999	-9999	0	0	0	0	0	-9999	-9999	-9999	-9999	-9999	-9999	-9999	0	0	0	0	0	-9999	-9999	-9999	-9999	-9999	-9999	-9999
6	5	3	-9999	1	1	-9999	-9999	1	1	1	-9999	-9999	-9999	-9999	-9999	-9999	-9999	-9999	-9999	1	-9999	-9999	-9999	-9999	-9999	0	1	0	0	0	-9999	-9999	-9999	-9999	-9999	-9999	-9999	0	1	0	0	0	1	0	0	1	2	2	-9999
5	4	1	1	-9999	-9999	2	-9999	-9999	1	1	2	2	-9999	2	1	-9999	-9999	1	1	1	2	-9999	-9999	1	-9999	0	0	0	0	0	-9999	-9999	-9999	-9999	-9999	-9999	-9999	0	0	0	0	0	-9999	-9999	-9999	-9999	-9999	-9999	-9999
6	5	1	1	1	1	1	1	1	1	1	-9999	2	2	-9999	1	-9999	1	-9999	1	1	2	1	1	1	3	0	0	0	0	0	-9999	-9999	-9999	-9999	-9999	-9999	-9999	0	0	0	0	0	-9999	-9999	-9999	-9999	-9999	-9999	-9999
4	4	3	2	1	2	2	1	2	1	1	2	-9999	1	2	1	3	2	1	1	1	1	2	2	3	3	0	1	0	0	0	2	3	3	2	3	3	3	0	1	0	0	0	1	0	0	3	1	4	3
4	4	2	2	1	2	1	1	1	1	1	2	2	1	1	1	2	1	1	1	1	2	1	1	1	1	0	1	0	0	0	3	3	3	2	2	-9999	3	0	0	1	0	0	0	1	0	3	2	2	3
6	5	-9999	-9999	1	1	2	2	-9999	-9999	2	-9999	-9999	1	1	2	2	-9999	-9999	1	1	1	1	2	1	2	0	0	0	0	0	3	3	2	-9999	-9999	3	3	0	0	0	1	0	1	0	0	3	3	3	5
6	5	-9999	-9999	-9999	1	2	1	2	2	2	3	3	3	2	1	2	-9999	-9999	1	1	2	2	3	3	3	0	1	0	0	0	3	3	3	3	3	3	3	0	0	0	0	0	0	1	0	1	4	4	4
6	5	3	2	1	3	1	3	2	2	1	3	3	3	3	3	3	3	3	1	1	2	-9999	-9999	-9999	1	0	0	0	0	0	2	1	-9999	1	2	2	3	0	1	0	0	0	0	1	0	2	2	4	5
6	5	1	1	1	1	1	1	1	1	1	3	3	3	3	3	3	3	1	1	1	2	3	1	1	3	0	0	0	0	0	2	3	3	2	3	3	3	0	0	1	0	0	1	0	0	1	4	5	5
6	5	2	2	2	2	2	2	2	2	2	3	3	3	2	2	2	2	1	1	1	2	2	2	2	2	0	0	0	0	0	3	3	3	2	3	3	3	0	0	1	0	0	0	1	0	1	2	2	3
5	5	1	1	-9999	1	1	1	-9999	-9999	1	1	1	2	1	1	1	-9999	-9999	1	1	-9999	-9999	-9999	-9999	-9999	0	0	0	0	0	-9999	-9999	-9999	-9999	-9999	-9999	-9999	0	0	0	0	0	-9999	-9999	-9999	-9999	-9999	-9999	-9999
6	5	1	2	1	1	1	1	1	1	1	1	1	1	1	1	1	1	1	1	1	2	2	-9999	1	2	0	1	0	0	0	3	3	3	3	3	3	3	0	0	1	0	0	0	1	0	1	2	3	4
6	5	1	1	2	2	1	2	1	2	1	3	1	2	-9999	1	2	3	3	1	1	1	1	1	1	1	0	1	0	0	0	-9999	-9999	-9999	-9999	-9999	-9999	-9999	0	0	0	0	0	-9999	-9999	-9999	-9999	-9999	-9999	-9999
6	5	2	2	2	1	2	1	-9999	2	2	-9999	-9999	-9999	2	2	1	-9999	-9999	1	1	2	3	2	3	3	0	1	0	0	0	3	3	3	-9999	3	3	3	0	0	1	0	0	0	1	0	1	3	3	3
6	5	2	3	1	-9999	1	1	1	1	1	2	2	1	1	1	1	1	1	1	1	1	1	1	1	1	0	1	0	0	0	2	3	1	2	3	3	3	1	0	0	0	0	0	1	0	-9999	1	-9999	-9999
5	5	3	3	3	2	3	-9999	-9999	1	1	3	2	2	3	3	-9999	-9999	1	1	1	-9999	1	1	1	1	0	0	0	0	0	-9999	-9999	-9999	-9999	-9999	-9999	-9999	0	0	0	0	0	-9999	-9999	-9999	-9999	-9999	-9999	-9999
6	5	2	3	1	1	1	1	2	2	1	2	1	2	1	1	1	1	2	1	1	1	2	1	1	1	0	1	0	0	0	1	2	1	3	1	1	2	1	0	0	0	0	1	0	0	1	4	5	5
6	5	1	2	2	2	1	2	3	3	1	1	1	2	3	1	2	3	2	1	1	1	1	1	1	1	0	1	0	0	0	3	3	2	2	2	3	3	1	0	0	0	0	0	1	0	2	1	3	3
5	5	1	1	1	1	1	1	1	1	1	1	1	1	1	1	1	1	1	1	1	2	1	1	1	1	0	0	0	0	0	3	3	3	3	3	3	3	1	0	0	0	0	1	0	0	2	4	4	4
6	5	1	1	1	1	1	1	1	1	1	1	1	1	1	1	1	1	1	1	1	2	2	3	3	1	0	1	0	0	0	3	3	3	3	3	3	3	1	0	0	0	0	1	0	0	2	2	3	5
6	5	1	1	1	1	1	1	2	1	1	2	2	2	2	2	2	2	1	1	1	1	3	3	1	3	0	1	0	0	0	-9999	-9999	-9999	-9999	-9999	-9999	-9999	0	0	0	0	0	-9999	-9999	-9999	-9999	-9999	-9999	-9999
5	5	-9999	-9999	1	1	1	1	1	1	1	2	1	3	-9999	1	3	2	1	2	1	-9999	2	1	1	1	0	1	0	0	0	-9999	3	3	3	3	1	1	0	0	0	0	1	0	0	1	-9999	1	3	1
6	5	3	3	3	2	1	2	2	2	3	2	2	2	1	1	1	2	2	2	1	1	3	1	2	2	0	1	0	0	0	-9999	-9999	-9999	-9999	-9999	-9999	-9999	0	0	0	0	0	-9999	-9999	-9999	-9999	-9999	-9999	-9999
6	5	-9999	-9999	1	2	1	-9999	-9999	-9999	1	-9999	-9999	2	-9999	1	-9999	-9999	-9999	2	1	2	2	2	1	2	0	0	0	0	0	3	3	3	3	2	3	3	0	1	0	0	0	0	1	0	3	1	1	1
6	5	1	1	1	1	1	2	3	2	-9999	2	2	3	2	1	2	-9999	3	2	1	-9999	1	1	2	2	0	1	0	0	0	-9999	-9999	-9999	-9999	-9999	-9999	-9999	0	0	0	0	0	-9999	-9999	-9999	-9999	-9999	-9999	-9999
5	4	2	1	2	1	2	1	2	2	1	2	2	2	2	2	2	2	2	2	1	2	-9999	-9999	1	-9999	0	1	0	0	0	3	3	3	3	2	2	3	1	0	0	0	0	0	1	0	2	4	4	4
5	4	2	2	2	2	2	2	2	2	2	2	1	2	2	2	2	2	2	2	1	-9999	1	-9999	1	2	0	1	0	0	0	2	3	2	3	3	-9999	3	1	0	0	0	0	0	1	0	2	3	3	-9999
5	4	2	2	2	2	2	2	-9999	-9999	2	2	2	2	1	2	2	2	2	2	1	2	3	1	2	3	0	0	0	0	0	-9999	-9999	-9999	-9999	-9999	-9999	-9999	0	0	0	0	0	-9999	-9999	-9999	-9999	-9999	-9999	-9999
5	5	2	2	2	2	2	2	3	2	2	2	1	1	2	1	2	2	2	2	1	2	1	-9999	1	1	0	0	0	0	0	-9999	-9999	-9999	-9999	-9999	-9999	-9999	0	0	0	0	0	-9999	-9999	-9999	-9999	-9999	-9999	-9999
6	5	-9999	-9999	-9999	-9999	3	-9999	-9999	-9999	-9999	-9999	-9999	-9999	-9999	-9999	-9999	-9999	-9999	2	1	2	-9999	-9999	-9999	-9999	0	0	0	0	0	1	1	1	3	2	1	3	0	1	0	0	0	0	1	0	2	3	4	3
6	5	3	3	2	3	1	1	2	1	1	3	3	3	3	3	3	2	2	2	1	1	2	1	-9999	3	0	1	0	0	1	3	3	3	2	2	3	3	1	0	0	0	0	0	1	0	2	4	5	5
6	5	1	1	2	2	1	1	1	1	2	3	3	3	-9999	2	3	3	3	2	1	1	2	2	2	3	0	1	0	0	0	1	1	-9999	3	3	3	3	0	0	1	0	0	0	1	0	1	2	3	4
6	5	1	2	2	1	2	2	3	2	2	3	3	3	2	2	2	3	3	2	1	2	3	3	2	3	0	0	0	0	0	3	2	3	3	3	2	3	1	0	0	0	0	0	1	0	2	1	1	2
5	5	1	1	1	1	2	1	3	1	1	-9999	2	2	2	-9999	1	2	1	2	1	1	2	1	2	1	0	1	0	0	0	3	3	2	1	2	2	3	0	0	0	0	0	1	0	0	2	1	3	5
6	5	1	1	-9999	-9999	-9999	-9999	2	-9999	-9999	3	3	3	3	3	3	3	3	2	1	-9999	2	2	2	2	0	0	0	0	0	-9999	-9999	-9999	-9999	-9999	-9999	-9999	0	0	0	0	0	-9999	-9999	-9999	-9999	-9999	-9999	-9999
6	5	2	1	1	1	1	1	2	2	2	2	2	3	2	2	1	3	3	3	1	-9999	-9999	1	-9999	1	0	1	0	0	0	2	3	2	2	-9999	3	3	1	0	0	0	0	0	1	0	3	2	2	2
6	5	1	1	1	1	1	1	3	2	3	3	2	3	2	3	3	3	3	3	1	1	1	1	1	1	0	1	0	0	0	2	3	2	1	1	3	3	1	0	0	0	0	0	1	0	2	2	4	4
5	4	-9999	-9999	2	1	2	2	-9999	-9999	-9999	3	-9999	3	-9999	2	3	3	-9999	3	1	2	3	-9999	-9999	-9999	0	0	0	0	0	-9999	3	3	2	3	3	3	0	1	0	0	0	0	1	0	4	2	3	4
6	5	1	1	1	1	1	1	3	3	3	2	2	2	2	2	1	3	3	3	1	1	2	1	-9999	2	0	1	0	0	0	2	3	3	2	2	2	3	0	0	0	0	1	0	1	0	4	2	3	5
6	5	1	1	1	1	1	1	1	1	1	2	3	3	-9999	2	3	3	3	3	1	2	2	1	1	2	0	1	0	0	0	3	3	3	3	3	3	3	0	1	0	0	0	0	1	0	5	1	1	1
4	4	2	2	1	3	3	3	3	3	2	3	3	2	2	2	3	3	3	3	1	2	3	3	3	2	0	0	0	0	0	3	3	3	3	2	3	3	0	1	0	0	0	1	0	0	2	3	3	3
6	5	-9999	-9999	-9999	-9999	-9999	-9999	-9999	3	-9999	3	3	3	3	3	3	3	3	3	1	2	1	1	1	1	0	0	0	0	0	-9999	-9999	-9999	2	2	-9999	3	1	0	0	0	0	1	0	0	2	2	3	3
6	5	3	3	3	3	3	3	3	3	3	3	3	3	3	3	3	3	3	3	1	2	3	3	3	3	0	0	0	0	0	3	3	3	3	3	3	3	0	1	0	0	0	1	0	0	2	3	4	5
6	5	1	1	2	1	1	2	3	2	2	1	1	2	1	1	3	3	3	3	1	1	3	3	2	1	0	0	0	0	0	3	2	3	-9999	-9999	-9999	-9999	0	0	0	0	0	-9999	-9999	-9999	-9999	-9999	-9999	-9999
5	5	2	2	2	2	2	1	3	2	2	3	-9999	-9999	3	3	-9999	3	-9999	3	1	-9999	1	3	1	2	0	0	0	0	0	-9999	-9999	-9999	-9999	-9999	-9999	-9999	0	0	0	0	0	-9999	-9999	-9999	-9999	-9999	-9999	-9999
4	4	2	2	1	2	1	2	3	2	-9999	3	3	3	2	2	3	3	3	3	1	2	-9999	-9999	1	-9999	0	0	0	0	0	3	3	2	3	3	3	3	0	1	0	0	0	0	1	0	2	3	3	2
4	4	1	1	2	1	1	2	2	2	2	1	1	2	1	2	-9999	3	2	3	1	2	1	2	1	1	0	1	0	0	0	3	3	3	3	3	3	3	0	1	0	0	0	0	1	0	2	3	3	4
6	5	1	1	1	1	1	1	3	2	2	2	2	2	-9999	1	1	3	3	3	1	-9999	2	1	1	2	0	1	0	0	0	2	3	3	2	3	2	3	0	0	1	0	0	0	1	0	4	1	1	3
6	5	2	2	3	3	2	3	3	3	3	3	2	3	3	2	3	3	3	3	1	2	-9999	1	-9999	-9999	0	1	0	0	0	3	3	3	2	3	3	3	0	0	0	0	1	0	1	0	2	1	3	3
5	4	2	1	2	3	2	1	-9999	-9999	2	3	3	3	2	2	3	3	3	3	1	2	3	1	1	2	0	0	0	0	0	3	3	2	2	3	3	3	0	1	0	0	0	1	0	0	2	3	4	3
5	5	2	2	2	2	2	2	2	2	2	3	3	3	3	3	3	3	3	3	1	-9999	3	2	2	2	0	1	0	0	0	-9999	-9999	-9999	3	3	3	3	1	0	0	0	0	1	0	0	2	3	4	4
5	5	1	1	1	1	1	1	2	1	3	1	1	1	1	1	1	3	1	3	1	1	1	-9999	-9999	2	0	1	0	0	0	2	3	3	1	2	2	3	1	0	0	0	0	0	1	0	2	3	5	5
5	5	3	3	-9999	2	1	-9999	-9999	-9999	-9999	3	3	3	3	3	3	3	3	3	1	2	3	3	3	3	0	0	0	0	0	1	3	3	2	3	3	3	1	0	0	0	0	1	0	0	2	1	3	5
6	5	-9999	-9999	-9999	-9999	-9999	-9999	-9999	-9999	-9999	3	3	3	3	3	3	3	3	3	1	2	1	1	1	1	0	1	0	0	0	-9999	-9999	-9999	-9999	-9999	-9999	-9999	0	0	0	0	0	-9999	-9999	-9999	-9999	-9999	-9999	-9999
6	5	1	1	3	1	3	2	1	2	2	3	3	3	3	2	3	3	3	3	1	2	3	2	3	2	0	0	0	0	0	3	3	3	3	3	3	3	0	1	0	0	0	0	1	0	3	1	2	4
5	5	3	3	3	3	3	3	3	3	3	3	3	3	3	3	3	3	3	3	1	2	2	2	2	2	0	0	0	0	0	-9999	-9999	-9999	-9999	-9999	-9999	-9999	0	0	0	0	0	-9999	-9999	-9999	-9999	-9999	-9999	-9999
5	5	1	1	1	2	2	2	2	2	2	3	3	3	1	2	3	3	3	3	1	2	3	3	2	3	0	1	0	0	0	-9999	2	-9999	2	3	3	3	1	0	0	0	0	1	0	0	2	2	3	3
6	5	1	1	1	3	1	1	-9999	1	2	3	3	3	3	3	3	3	3	3	1	2	1	1	1	2	0	1	0	0	0	2	-9999	2	3	3	3	3	1	0	0	0	0	1	0	0	2	3	4	5
5	5	3	3	2	3	3	2	3	1	-9999	3	3	2	3	3	1	3	3	3	1	1	-9999	-9999	-9999	-9999	0	0	0	0	0	2	3	3	1	2	3	3	0	0	0	0	0	-9999	-9999	-9999	-9999	-9999	-9999	-9999
5	5	2	1	2	2	1	2	-9999	2	1	3	3	3	2	2	3	3	3	3	1	2	3	3	3	3	0	1	0	0	0	2	3	3	2	3	3	3	1	0	0	0	0	1	0	0	1	3	3	5
6	5	3	3	3	3	3	3	3	3	3	3	3	3	3	3	3	3	3	3	1	2	1	3	2	2	0	0	0	0	0	-9999	-9999	-9999	-9999	-9999	-9999	-9999	0	0	0	0	0	-9999	-9999	-9999	-9999	-9999	-9999	-9999
5	5	-9999	-9999	2	2	1	-9999	2	1	2	3	3	3	3	3	3	3	3	3	1	-9999	2	2	2	2	0	1	0	0	0	3	3	3	-9999	3	3	3	1	0	0	0	0	0	1	0	3	2	2	3
6	5	2	2	3	3	3	2	3	2	3	2	1	3	1	2	3	2	-9999	3	1	-9999	3	3	2	2	0	1	0	0	0	2	3	2	2	2	3	3	0	0	0	1	0	0	1	0	2	1	1	3
6	5	-9999	-9999	-9999	-9999	-9999	-9999	-9999	-9999	-9999	-9999	-9999	-9999	-9999	-9999	-9999	-9999	-9999	3	1	-9999	-9999	-9999	-9999	-9999	0	0	0	0	0	1	2	3	-9999	3	2	1	1	0	0	0	0	1	0	0	1	2	3	4
5	5	3	3	1	1	2	3	3	3	-9999	3	3	3	3	2	3	3	3	3	1	2	2	1	2	1	0	1	0	0	0	3	3	3	3	3	3	3	0	0	1	0	0	0	1	0	1	3	3	4
6	5	1	1	2	1	1	1	3	2	2	3	3	3	3	1	2	2	3	3	1	-9999	-9999	1	-9999	1	0	0	0	0	0	2	3	3	1	1	3	3	1	0	0	0	0	0	1	0	3	2	3	5
6	5	3	3	2	3	1	3	1	1	1	3	3	3	3	2	3	3	3	3	1	1	2	2	2	2	0	1	0	0	1	3	3	3	3	3	3	3	1	0	0	0	0	0	1	0	2	4	5	5
6	5	2	1	1	1	1	1	3	-9999	-9999	3	3	3	3	2	3	3	3	3	1	2	-9999	1	1	1	0	1	0	0	0	3	3	3	2	2	3	3	1	0	0	0	0	0	0	1	2	3	4	4
6	5	2	-9999	1	2	1	1	3	3	3	3	3	3	3	3	2	3	3	3	1	1	2	-9999	1	-9999	0	1	0	0	0	3	3	3	2	2	2	3	0	0	1	0	0	1	0	0	2	3	4	5
5	5	-9999	-9999	2	-9999	-9999	3	3	3	3	3	3	3	3	3	3	3	3	3	1	2	3	3	3	3	0	0	0	0	0	3	3	3	3	3	3	3	1	0	0	0	0	1	0	0	1	4	4	5
6	5	-9999	-9999	2	2	1	2	3	2	2	-9999	-9999	-9999	1	1	3	3	1	3	1	2	2	2	3	3	0	0	0	0	0	3	3	3	2	3	3	3	0	0	1	0	0	0	1	0	5	-9999	2	2
5	5	3	3	3	3	3	3	3	3	3	3	3	3	3	3	3	3	3	3	1	2	2	2	2	2	0	1	0	0	0	1	2	2	3	3	2	2	0	0	0	0	0	-9999	-9999	-9999	-9999	-9999	-9999	-9999
6	5	3	3	3	3	3	3	3	3	3	3	3	3	3	3	3	3	3	3	1	2	-9999	-9999	-9999	-9999	0	0	0	0	0	-9999	-9999	-9999	-9999	-9999	-9999	-9999	0	0	0	0	0	-9999	-9999	-9999	-9999	-9999	-9999	-9999
6	5	2	2	1	-9999	2	3	-9999	-9999	-9999	-9999	-9999	-9999	-9999	-9999	-9999	-9999	-9999	-9999	1	2	-9999	-9999	-9999	-9999	0	0	0	0	0	2	-9999	2	3	3	-9999	3	0	1	0	0	0	1	0	0	3	4	4	4
5	4	-9999	2	2	2	1	2	-9999	-9999	-9999	-9999	-9999	-9999	-9999	2	-9999	-9999	-9999	-9999	1	-9999	-9999	-9999	1	-9999	0	1	0	0	0	3	-9999	3	2	2	2	3	0	0	0	1	0	0	1	0	2	3	4	4
5	4	2	2	2	2	2	2	2	2	2	2	2	2	2	2	2	2	2	-9999	1	1	2	-9999	2	2	0	1	0	0	0	3	3	3	3	2	3	3	0	1	0	0	0	0	1	0	2	2	3	4
6	5	3	3	1	3	-9999	-9999	-9999	-9999	-9999	-9999	-9999	-9999	-9999	-9999	-9999	-9999	-9999	-9999	1	-9999	3	2	2	2	0	0	0	0	0	2	2	3	2	3	3	3	0	0	0	0	0	1	0	0	3	2	4	5
6	5	-9999	-9999	-9999	2	2	-9999	-9999	-9999	-9999	-9999	-9999	-9999	2	2	-9999	-9999	-9999	-9999	1	-9999	3	3	3	3	0	0	0	0	0	-9999	3	3	2	3	3	-9999	0	0	0	0	0	-9999	-9999	-9999	4	5	3	2
6	5	2	2	2	2	1	1	2	2	2	-9999	-9999	-9999	-9999	-9999	-9999	-9999	-9999	-9999	1	2	2	2	2	2	0	0	0	0	0	3	1	2	3	-9999	-9999	-9999	0	0	0	0	1	1	0	0	2	2	2	2
6	5	2	1	1	2	1	1	2	1	1	-9999	-9999	-9999	-9999	2	-9999	-9999	2	-9999	1	-9999	1	2	1	2	0	1	0	0	0	3	3	3	3	3	3	3	1	0	0	0	0	0	1	0	1	3	4	5
6	5	1	1	1	1	1	1	1	1	1	-9999	-9999	-9999	-9999	-9999	-9999	-9999	-9999	-9999	1	2	2	2	2	2	0	1	0	0	0	3	3	3	2	2	3	3	1	0	0	0	0	0	1	0	2	3	4	4
6	5	1	2	1	2	2	2	-9999	-9999	-9999	-9999	-9999	-9999	2	2	-9999	-9999	-9999	-9999	1	1	2	1	2	-9999	0	1	0	0	0	-9999	-9999	-9999	-9999	-9999	-9999	-9999	0	0	0	0	0	-9999	-9999	-9999	-9999	-9999	-9999	-9999
6	5	3	3	-9999	1	-9999	-9999	-9999	-9999	-9999	-9999	-9999	-9999	-9999	-9999	-9999	-9999	-9999	-9999	1	2	1	1	1	1	0	0	0	0	0	2	2	2	1	1	1	2	0	0	0	0	1	0	1	0	1	1	1	3
5	5	-9999	-9999	-9999	-9999	-9999	-9999	-9999	-9999	-9999	-9999	-9999	-9999	-9999	-9999	-9999	-9999	-9999	-9999	1	1	2	2	2	2	0	0	0	0	0	-9999	-9999	-9999	-9999	-9999	-9999	-9999	0	0	0	0	0	-9999	-9999	-9999	-9999	-9999	-9999	-9999
5	5	3	2	1	2	2	3	3	2	2	-9999	-9999	-9999	-9999	-9999	-9999	-9999	-9999	-9999	2	2	2	3	3	2	0	0	0	0	0	-9999	-9999	-9999	-9999	-9999	-9999	-9999	0	0	0	0	0	-9999	-9999	-9999	-9999	-9999	-9999	-9999
5	5	1	2	1	2	1	1	1	1	2	1	1	1	1	1	1	1	1	1	2	1	3	3	3	3	0	1	0	0	0	-9999	-9999	-9999	-9999	-9999	-9999	-9999	1	0	0	0	0	1	0	0	2	-9999	-9999	-9999
5	5	1	1	1	1	1	1	1	1	1	1	1	1	1	1	1	1	1	1	2	2	1	1	1	1	0	0	0	0	0	3	3	3	3	3	3	3	0	0	1	0	0	0	1	0	3	3	3	2
6	5	3	3	-9999	-9999	-9999	3	1	1	1	2	-9999	-9999	2	2	-9999	1	1	1	2	-9999	-9999	-9999	-9999	-9999	0	1	0	0	0	2	2	1	1	3	3	3	0	0	0	0	1	0	1	0	3	3	3	3
5	5	2	2	2	1	1	1	1	1	1	2	2	2	1	1	1	1	1	1	2	1	-9999	-9999	-9999	-9999	0	1	0	0	0	3	3	3	-9999	-9999	-9999	-9999	0	0	1	0	0	1	0	0	2	4	4	4
6	5	3	3	1	1	2	3	3	3	3	1	1	1	1	1	1	1	1	1	2	-9999	1	1	1	1	0	1	0	1	0	-9999	-9999	-9999	-9999	-9999	-9999	-9999	1	0	0	0	0	1	0	0	5	5	5	5
6	5	2	2	2	2	2	2	2	2	2	2	2	-9999	-9999	2	2	2	2	2	2	1	1	1	1	1	0	0	0	0	0	3	3	3	2	3	3	3	0	0	0	1	0	0	1	0	2	2	2	5
5	5	3	2	2	1	2	3	-9999	1	1	3	3	3	1	1	3	2	3	2	2	2	2	2	2	3	0	1	0	0	0	-9999	-9999	-9999	-9999	-9999	-9999	-9999	0	0	0	0	0	-9999	-9999	-9999	-9999	-9999	-9999	-9999
1	5	2	2	2	2	2	2	2	2	2	2	2	2	2	2	2	2	2	2	2	1	1	1	1	1	0	0	0	1	0	3	3	3	3	3	3	3	0	0	0	1	0	0	1	0	5	5	5	5
6	5	2	2	1	3	1	2	-9999	3	2	2	2	1	1	1	3	2	3	2	2	1	1	1	1	1	0	1	0	0	1	-9999	-9999	-9999	-9999	-9999	-9999	-9999	0	0	0	0	0	-9999	-9999	-9999	-9999	-9999	-9999	-9999
6	5	1	1	1	1	-9999	2	2	1	2	1	1	2	1	2	1	3	1	2	2	2	2	2	2	2	0	0	0	0	0	3	2	3	2	2	3	-9999	0	0	1	0	0	1	0	0	1	1	1	1
6	5	1	1	2	1	1	1	2	2	1	1	1	2	2	2	2	2	2	2	2	-9999	2	2	3	3	0	1	0	0	1	3	3	3	2	2	3	3	1	0	0	0	0	0	1	0	2	4	3	5
6	5	-9999	-9999	1	2	2	1	-9999	-9999	2	-9999	-9999	2	2	2	-9999	2	-9999	2	2	2	3	2	3	3	0	0	0	0	0	3	3	3	3	3	3	3	1	0	0	0	0	1	0	0	1	4	4	1
5	5	1	1	3	3	2	2	3	3	3	3	1	3	2	3	3	3	3	3	2	1	2	1	1	2	0	0	0	0	0	2	2	3	2	2	2	3	0	1	0	0	0	1	0	0	3	3	4	5
6	5	3	3	-9999	2	3	3	1	1	3	3	3	2	3	2	3	1	1	3	2	1	1	1	1	2	0	1	0	0	0	3	3	2	2	3	2	3	0	0	0	1	0	0	1	0	1	2	3	4
6	5	3	3	1	3	1	1	3	3	3	3	3	3	3	3	3	3	3	3	2	2	1	1	1	1	0	1	0	1	0	-9999	-9999	-9999	-9999	-9999	-9999	-9999	0	0	0	0	0	-9999	-9999	-9999	-9999	-9999	-9999	-9999
5	5	3	2	1	2	1	-9999	3	3	3	3	2	2	3	3	3	3	3	3	2	2	2	2	2	2	0	1	1	0	0	3	3	3	3	3	2	-9999	0	1	0	0	0	1	0	0	1	5	5	5
6	5	1	1	1	1	1	1	1	1	1	3	3	3	1	1	1	3	3	3	2	2	3	3	3	1	0	1	0	0	0	-9999	-9999	-9999	-9999	-9999	-9999	-9999	0	0	0	0	0	-9999	-9999	-9999	-9999	-9999	-9999	-9999
6	5	1	1	1	3	1	1	3	3	3	3	3	2	1	2	3	3	3	3	2	1	1	1	1	1	0	1	0	0	0	3	3	3	3	3	3	3	0	0	1	0	0	1	0	0	1	4	4	5
5	5	1	1	2	2	2	3	3	-9999	3	3	2	3	-9999	-9999	-9999	3	-9999	3	2	2	1	1	2	2	0	0	0	0	0	-9999	-9999	-9999	-9999	-9999	-9999	-9999	0	0	0	0	0	-9999	-9999	-9999	-9999	-9999	-9999	-9999
4	4	1	1	-9999	1	1	2	3	2	2	-9999	-9999	-9999	-9999	-9999	-9999	-9999	3	3	2	-9999	3	1	2	1	0	1	0	0	0	-9999	-9999	-9999	-9999	-9999	-9999	-9999	0	0	0	0	0	-9999	-9999	-9999	-9999	-9999	-9999	-9999
5	5	2	2	2	2	2	2	2	2	2	3	3	3	3	3	3	3	3	3	2	2	3	3	3	3	0	0	0	0	0	3	3	3	3	3	3	3	1	0	0	0	0	1	0	0	3	3	4	5
5	5	3	3	3	3	3	3	3	3	3	3	3	3	3	3	3	3	3	3	2	-9999	2	3	2	1	0	0	0	0	0	2	3	3	3	3	3	3	0	0	0	1	0	0	1	0	1	3	3	5
6	5	1	1	1	3	1	1	3	3	3	1	1	1	3	1	1	3	3	3	2	1	1	1	1	1	0	1	0	1	0	3	3	3	3	3	3	3	0	0	1	0	0	1	0	0	1	4	4	5
5	4	2	2	1	2	2	1	1	2	3	2	2	-9999	1	1	2	-9999	3	-9999	2	1	-9999	1	1	-9999	0	1	0	0	0	3	3	2	3	3	3	3	0	1	0	0	0	1	0	0	2	2	4	5
5	5	1	1	1	1	1	1	1	1	1	3	3	-9999	2	2	2	3	3	-9999	2	2	1	1	1	1	0	1	0	0	0	-9999	-9999	2	1	2	2	3	1	0	0	0	0	0	1	0	1	3	4	4
6	5	2	2	-9999	-9999	2	-9999	-9999	2	-9999	3	3	3	3	2	-9999	-9999	-9999	-9999	2	2	3	-9999	3	3	0	1	0	0	0	3	3	2	2	3	3	3	1	0	0	0	0	0	1	0	2	2	4	4
6	5	2	2	2	2	2	2	2	2	2	-9999	-9999	-9999	-9999	-9999	-9999	-9999	-9999	-9999	2	1	2	1	1	2	0	1	0	0	0	3	3	3	3	3	3	3	1	0	0	0	0	1	0	0	4	3	2	5
6	5	2	2	2	2	2	2	2	2	2	-9999	-9999	-9999	-9999	-9999	-9999	-9999	-9999	-9999	2	2	1	1	1	1	0	1	0	0	0	-9999	-9999	-9999	-9999	-9999	-9999	-9999	1	0	0	0	0	0	1	0	3	3	5	3
5	5	2	2	-9999	1	-9999	2	3	3	3	-9999	-9999	-9999	2	2	-9999	-9999	-9999	-9999	2	2	3	3	3	3	0	0	0	0	0	-9999	-9999	-9999	-9999	-9999	-9999	-9999	1	0	0	0	0	1	0	0	-9999	-9999	-9999	-9999
6	5	-9999	-9999	-9999	-9999	-9999	-9999	-9999	-9999	-9999	-9999	-9999	-9999	-9999	-9999	-9999	-9999	-9999	-9999	2	-9999	2	-9999	-9999	-9999	0	0	0	0	0	3	3	3	3	3	3	3	0	0	0	1	0	0	1	0	3	2	2	3
6	5	2	2	2	2	2	2	2	2	2	-9999	-9999	-9999	-9999	-9999	-9999	-9999	-9999	-9999	2	1	1	1	1	1	0	1	0	0	0	-9999	-9999	-9999	-9999	-9999	-9999	-9999	1	0	0	0	0	1	0	0	3	2	2	4
6	5	1	1	-9999	2	-9999	2	-9999	-9999	1	-9999	1	-9999	-9999	-9999	-9999	-9999	-9999	-9999	2	1	-9999	-9999	-9999	-9999	0	0	0	0	0	3	3	3	3	3	-9999	-9999	0	0	1	0	0	0	1	0	2	3	3	4
6	5	3	3	1	1	2	2	3	3	-9999	1	1	1	1	1	1	3	3	-9999	2	1	1	1	1	1	0	1	0	0	1	-9999	-9999	-9999	-9999	-9999	-9999	-9999	0	0	0	0	0	-9999	-9999	-9999	-9999	-9999	-9999	-9999
5	5	1	1	1	1	1	1	1	1	1	1	1	1	1	3	1	2	1	-9999	2	1	2	1	1	2	0	0	0	0	0	-9999	-9999	-9999	-9999	-9999	-9999	-9999	0	0	0	0	0	-9999	-9999	-9999	-9999	-9999	-9999	-9999
5	4	1	1	2	2	1	1	1	1	1	2	1	2	1	1	1	2	1	1	3	-9999	2	-9999	-9999	-9999	0	1	0	0	0	3	3	3	2	2	2	3	0	1	0	0	0	0	1	0	4	1	2	2
4	4	-9999	2	1	2	2	-9999	2	1	1	3	2	-9999	3	2	3	1	1	1	3	-9999	2	1	2	2	0	0	0	0	0	2	3	-9999	3	3	2	3	1	0	0	0	0	0	1	0	3	2	2	2
6	5	1	1	1	1	1	1	1	1	1	-9999	1	2	1	1	3	1	1	1	3	1	2	1	1	2	0	0	0	0	0	2	2	2	2	2	2	3	1	0	0	0	0	1	0	0	2	3	4	4
5	5	-9999	-9999	2	2	1	2	-9999	2	1	-9999	-9999	1	2	1	2	-9999	2	1	3	1	2	3	-9999	3	0	1	1	0	0	2	3	2	-9999	3	-9999	3	1	0	0	0	0	1	0	0	2	3	4	3
6	5	1	1	1	1	1	1	2	1	1	1	1	1	1	1	1	1	1	1	3	1	2	3	-9999	2	0	0	0	0	0	-9999	-9999	-9999	-9999	-9999	-9999	-9999	0	0	0	0	0	-9999	-9999	-9999	-9999	-9999	-9999	-9999
5	5	1	1	1	1	1	1	1	1	1	1	1	1	1	1	1	1	1	1	3	1	3	3	2	1	0	1	0	0	0	-9999	-9999	-9999	-9999	-9999	-9999	-9999	0	0	0	0	0	-9999	-9999	-9999	-9999	-9999	-9999	-9999
5	5	2	2	1	1	1	1	2	2	2	3	3	2	2	2	2	2	3	1	3	1	1	1	1	2	0	1	0	0	0	3	2	2	1	2	3	3	1	0	0	0	0	0	1	0	3	2	2	3
6	5	2	2	3	3	2	-9999	-9999	-9999	2	2	2	-9999	2	1	-9999	-9999	-9999	1	3	2	-9999	-9999	-9999	-9999	0	0	0	0	0	1	2	1	3	3	3	3	1	0	0	0	0	1	0	0	3	2	2	3
5	5	-9999	2	-9999	1	1	-9999	1	1	1	-9999	2	-9999	2	1	-9999	1	-9999	1	3	2	2	-9999	-9999	1	0	1	0	0	0	3	3	2	3	3	3	3	0	0	0	1	0	0	1	0	2	4	3	4
5	5	1	1	2	2	1	2	2	2	1	2	2	1	1	1	2	2	2	1	3	2	2	3	3	3	0	0	0	0	0	3	3	2	2	2	3	3	1	0	0	0	0	0	1	0	1	3	4	4
6	5	1	1	1	2	2	1	1	1	1	1	1	1	2	1	1	1	1	1	3	-9999	-9999	-9999	-9999	-9999	0	0	0	0	0	-9999	-9999	-9999	-9999	-9999	-9999	-9999	0	0	0	0	0	-9999	-9999	-9999	-9999	-9999	-9999	-9999
5	5	-9999	2	1	-9999	1	1	3	-9999	2	-9999	-9999	-9999	-9999	-9999	-9999	2	-9999	2	3	-9999	1	1	1	1	0	1	0	0	0	-9999	-9999	2	1	1	2	3	0	0	0	1	0	0	1	0	5	1	-9999	1
5	5	1	1	1	1	1	2	-9999	1	2	2	2	2	1	1	1	-9999	1	2	3	2	-9999	3	-9999	-9999	0	0	0	0	0	3	2	3	3	3	2	3	0	0	0	0	0	-9999	-9999	-9999	-9999	-9999	-9999	-9999
6	5	1	2	1	1	1	1	2	2	2	3	3	3	2	1	3	3	3	2	3	2	2	2	1	2	0	1	0	0	0	-9999	2	-9999	-9999	3	3	3	0	1	0	0	0	1	0	0	2	3	3	3
6	5	1	1	2	2	1	2	3	2	1	-9999	1	2	1	1	3	3	2	2	3	2	1	2	2	1	0	1	0	0	0	-9999	-9999	-9999	-9999	-9999	-9999	-9999	0	0	0	0	0	-9999	-9999	-9999	-9999	-9999	-9999	-9999
5	5	1	1	-9999	-9999	-9999	2	-9999	-9999	2	1	1	-9999	2	3	1	-9999	-9999	2	3	-9999	3	3	3	3	0	0	0	0	0	3	3	2	2	3	3	3	1	0	0	0	0	1	0	0	3	3	3	3
6	5	2	2	2	3	3	2	3	3	2	2	2	3	2	2	3	3	3	2	3	-9999	2	2	1	1	0	1	0	0	0	3	3	3	3	3	3	3	0	1	0	0	0	0	1	0	3	3	3	3
5	5	2	1	1	2	2	1	2	2	2	-9999	-9999	-9999	-9999	2	-9999	2	-9999	2	3	2	2	1	1	2	0	0	0	0	0	3	3	3	3	3	3	3	1	0	0	0	0	1	0	0	2	3	5	5
5	5	-9999	-9999	-9999	3	3	-9999	3	3	3	-9999	2	-9999	-9999	2	1	2	-9999	2	3	-9999	-9999	-9999	3	-9999	0	0	0	0	0	-9999	-9999	-9999	-9999	-9999	-9999	-9999	0	0	0	0	0	-9999	-9999	-9999	-9999	-9999	-9999	-9999
5	5	1	1	1	2	2	3	2	-9999	2	1	1	3	3	2	3	2	2	2	3	1	2	1	1	1	0	0	0	0	0	3	3	3	3	3	3	3	0	1	0	0	0	0	1	0	2	1	1	2
6	5	2	1	1	1	1	2	3	3	2	3	2	3	3	3	3	3	3	2	3	2	2	1	1	1	0	1	0	0	0	2	3	2	2	2	2	3	1	0	0	0	0	0	1	0	2	3	3	4
5	5	3	2	3	3	3	3	3	3	3	3	2	2	2	2	2	2	2	2	3	1	1	1	1	2	0	1	0	0	0	-9999	-9999	-9999	-9999	-9999	-9999	-9999	1	0	0	0	0	0	1	0	3	3	3	3
6	5	-9999	-9999	1	2	2	1	2	-9999	2	3	3	-9999	-9999	3	-9999	-9999	-9999	2	3	2	2	1	3	2	0	0	0	0	0	-9999	-9999	-9999	-9999	-9999	-9999	-9999	0	0	0	0	0	-9999	-9999	-9999	-9999	-9999	-9999	-9999
6	5	1	1	1	1	1	1	1	1	1	2	1	2	1	1	-9999	2	2	2	3	-9999	2	2	2	2	0	0	0	0	0	2	3	3	2	3	3	3	0	0	1	0	0	1	0	0	2	4	4	4
6	5	2	1	1	2	2	3	2	1	1	3	3	3	1	3	3	2	2	2	3	-9999	2	1	2	1	0	1	0	0	1	3	2	3	2	3	3	3	0	0	0	0	1	1	0	0	1	4	3	4
6	5	2	1	1	2	1	2	1	1	1	3	2	1	2	1	2	1	1	2	3	2	2	1	1	2	0	1	0	0	0	3	3	3	3	3	2	3	1	0	0	0	0	0	1	0	4	2	2	2
6	5	2	2	1	2	2	2	2	2	2	3	3	-9999	2	2	2	-9999	-9999	2	3	1	2	2	2	2	0	1	0	0	0	-9999	-9999	-9999	-9999	-9999	-9999	-9999	0	0	0	0	0	-9999	-9999	-9999	-9999	-9999	-9999	-9999
6	5	2	2	1	2	1	1	2	1	2	3	3	2	2	1	1	2	1	2	3	-9999	2	2	2	2	0	0	0	0	0	-9999	-9999	-9999	-9999	-9999	-9999	-9999	0	0	0	0	0	-9999	-9999	-9999	-9999	-9999	-9999	-9999
6	5	3	2	2	2	2	3	3	2	3	3	3	3	2	2	3	3	3	3	3	-9999	2	1	1	2	0	1	0	0	0	2	2	3	2	2	2	3	0	0	1	0	0	0	1	0	2	2	2	3
6	5	3	3	3	1	2	3	3	2	3	3	3	3	3	1	3	3	3	3	3	1	2	1	1	2	0	1	0	1	0	3	3	3	3	3	3	3	1	0	0	0	0	1	0	0	-9999	-9999	-9999	-9999
5	5	1	1	1	2	2	1	1	-9999	3	3	3	3	1	1	2	3	3	3	3	-9999	-9999	1	2	1	0	0	0	0	0	3	3	3	3	3	3	3	0	0	0	0	0	-9999	-9999	-9999	-9999	-9999	-9999	-9999
5	5	-9999	3	2	2	1	2	3	2	1	3	3	3	3	2	3	3	2	3	3	1	2	-9999	1	1	0	1	0	0	0	-9999	-9999	-9999	-9999	-9999	-9999	-9999	0	0	0	0	0	-9999	-9999	-9999	-9999	-9999	-9999	-9999
6	5	2	2	1	1	1	1	2	2	2	3	3	2	2	1	1	3	3	3	3	2	2	-9999	-9999	3	0	1	0	0	0	3	3	2	3	3	2	3	0	0	0	0	0	-9999	-9999	-9999	-9999	-9999	-9999	-9999
6	5	2	2	1	2	1	-9999	-9999	-9999	-9999	3	3	3	3	3	3	3	3	3	3	2	2	-9999	-9999	-9999	0	0	0	0	0	3	3	3	3	3	3	3	0	0	0	1	0	0	1	0	3	2	2	3
6	5	-9999	-9999	-9999	-9999	-9999	-9999	-9999	-9999	-9999	-9999	-9999	3	2	2	-9999	-9999	3	3	3	1	2	2	3	2	0	1	0	0	0	-9999	3	3	3	3	3	3	1	0	0	0	0	0	1	0	2	4	5	5
5	5	3	3	3	3	3	3	3	3	3	3	3	3	2	2	3	3	3	3	3	2	1	2	1	1	0	0	0	0	0	1	3	3	2	3	3	3	0	0	0	1	0	0	1	0	1	3	4	5
6	5	3	3	3	3	3	3	2	1	1	3	3	3	3	3	3	1	1	3	3	1	1	-9999	-9999	-9999	0	1	0	0	0	-9999	-9999	3	2	-9999	3	3	0	0	0	0	1	1	0	0	2	3	5	5
6	5	2	2	2	2	2	2	2	2	2	3	3	3	3	3	3	3	3	3	3	1	1	1	1	1	0	1	0	0	0	3	3	3	3	3	3	3	1	0	0	0	0	0	1	0	2	1	4	4
6	5	3	3	3	3	3	3	1	1	3	3	3	3	3	3	3	3	3	3	3	1	1	2	1	-9999	0	1	0	0	0	-9999	-9999	-9999	-9999	-9999	-9999	-9999	0	0	0	0	1	1	0	0	1	5	5	5
5	5	2	1	1	2	1	2	1	1	2	3	3	3	3	3	3	3	3	3	3	2	1	1	2	1	0	0	0	0	0	3	3	3	3	3	3	3	0	0	0	1	0	0	1	0	-9999	-9999	-9999	-9999
5	5	3	2	1	1	1	3	2	2	2	3	3	3	3	3	3	2	3	3	3	2	2	2	2	2	0	0	0	0	0	3	3	-9999	3	3	3	3	1	0	0	0	0	0	1	0	3	2	2	2
5	5	2	2	1	2	1	3	3	3	2	3	3	3	1	3	3	3	2	3	3	1	2	1	1	1	0	1	0	0	0	-9999	-9999	-9999	-9999	-9999	-9999	-9999	0	0	0	0	0	-9999	-9999	-9999	-9999	-9999	-9999	-9999
6	5	2	2	2	2	2	2	1	1	1	3	3	3	3	3	3	3	3	3	3	2	2	2	2	2	0	0	0	0	0	-9999	-9999	-9999	-9999	-9999	-9999	-9999	0	0	0	0	0	-9999	-9999	-9999	-9999	-9999	-9999	-9999
6	5	3	2	2	2	2	2	2	2	2	-9999	-9999	-9999	-9999	-9999	-9999	-9999	-9999	-9999	3	1	2	2	2	2	0	1	0	0	0	2	2	2	2	3	3	3	0	1	0	0	0	0	1	0	2	2	2	4
5	4	-9999	-9999	-9999	-9999	-9999	-9999	-9999	-9999	-9999	-9999	-9999	-9999	-9999	-9999	-9999	-9999	-9999	-9999	3	-9999	2	2	2	2	0	1	0	0	0	-9999	-9999	-9999	-9999	-9999	-9999	-9999	0	0	0	0	0	-9999	-9999	-9999	-9999	-9999	-9999	-9999
5	5	-9999	-9999	-9999	-9999	-9999	-9999	-9999	-9999	1	-9999	-9999	-9999	-9999	-9999	-9999	-9999	-9999	-9999	3	-9999	1	1	1	3	0	0	0	0	0	-9999	-9999	-9999	-9999	-9999	-9999	-9999	0	0	0	0	0	-9999	-9999	-9999	-9999	-9999	-9999	-9999
6	5	1	1	1	1	1	1	2	3	2	-9999	-9999	2	2	2	2	-9999	-9999	-9999	3	1	-9999	1	1	1	0	0	0	0	0	3	3	3	3	3	3	3	0	0	1	0	0	0	1	0	-9999	1	-9999	-9999
6	5	2	2	2	2	2	2	2	2	3	-9999	-9999	-9999	2	2	-9999	-9999	-9999	-9999	3	-9999	-9999	1	1	-9999	0	0	0	0	0	3	3	3	2	2	3	3	0	0	0	0	0	-9999	-9999	-9999	-9999	-9999	-9999	-9999
5	5	2	2	2	2	2	2	2	3	2	-9999	2	-9999	2	2	2	3	3	-9999	3	-9999	3	3	3	3	0	1	0	0	0	2	2	3	2	-9999	3	3	0	1	0	0	0	0	1	0	2	4	4	4
6	5	-9999	-9999	3	2	2	-9999	-9999	-9999	-9999	-9999	-9999	-9999	-9999	-9999	-9999	-9999	-9999	-9999	3	2	3	2	3	2	0	0	0	0	0	3	3	3	3	3	3	3	0	1	0	0	0	1	0	0	3	4	3	4
6	5	2	1	1	2	1	2	1	2	-9999	1	1	1	1	-9999	-9999	-9999	-9999	-9999	3	-9999	2	-9999	1	2	0	0	0	0	0	-9999	-9999	-9999	-9999	-9999	-9999	-9999	0	0	0	0	0	-9999	-9999	-9999	-9999	-9999	-9999	-9999
5	5	-9999	-9999	-9999	-9999	-9999	-9999	-9999	-9999	-9999	-9999	-9999	-9999	-9999	-9999	-9999	-9999	-9999	-9999	3	2	-9999	-9999	-9999	-9999	0	0	0	0	0	-9999	-9999	-9999	-9999	-9999	-9999	3	1	0	0	0	0	1	0	0	3	2	4	4
5	5	-9999	-9999	1	-9999	1	-9999	-9999	-9999	-9999	3	-9999	-9999	-9999	3	-9999	-9999	-9999	-9999	3	2	2	-9999	-9999	-9999	0	0	0	0	0	-9999	-9999	-9999	-9999	-9999	-9999	-9999	0	0	0	0	0	-9999	-9999	-9999	-9999	-9999	-9999	-9999
6	5	2	2	1	1	1	1	2	2	1	-9999	-9999	-9999	-9999	2	-9999	-9999	-9999	-9999	3	-9999	1	1	1	1	0	0	0	0	0	-9999	-9999	-9999	-9999	-9999	-9999	-9999	0	0	0	0	0	-9999	-9999	-9999	-9999	-9999	-9999	-9999
5	5	-9999	-9999	-9999	-9999	-9999	-9999	-9999	-9999	-9999	3	-9999	3	-9999	-9999	-9999	-9999	-9999	-9999	3	-9999	-9999	-9999	-9999	-9999	0	0	0	0	0	-9999	-9999	-9999	-9999	-9999	-9999	-9999	1	0	0	0	0	1	0	0	3	3	4	4
6	5	-9999	-9999	-9999	-9999	-9999	-9999	-9999	-9999	-9999	-9999	-9999	-9999	-9999	-9999	-9999	-9999	-9999	-9999	3	-9999	-9999	-9999	-9999	-9999	0	0	0	0	0	-9999	-9999	-9999	-9999	-9999	-9999	-9999	0	0	0	0	1	0	1	0	-9999	-9999	-9999	-9999
5	5	-9999	-9999	-9999	-9999	-9999	-9999	-9999	-9999	-9999	-9999	-9999	-9999	-9999	-9999	-9999	-9999	-9999	-9999	3	2	-9999	-9999	-9999	-9999	0	0	0	0	0	3	3	3	3	3	3	3	1	0	0	0	0	0	1	0	2	1	3	5
6	5	2	1	-9999	1	1	1	-9999	-9999	1	-9999	2	-9999	-9999	2	-9999	-9999	-9999	-9999	3	2	2	2	2	2	0	0	0	0	0	-9999	-9999	-9999	-9999	-9999	-9999	-9999	0	0	0	0	0	-9999	-9999	-9999	-9999	-9999	-9999	-9999
5	5	2	2	1	1	1	2	-9999	-9999	2	-9999	-9999	-9999	1	1	2	-9999	-9999	-9999	3	1	3	2	2	3	0	1	1	0	0	2	3	2	-9999	2	3	3	1	0	0	0	0	1	0	0	1	3	3	2
6	5	2	2	2	2	2	2	3	-9999	3	-9999	-9999	-9999	-9999	-9999	-9999	-9999	-9999	-9999	3	-9999	2	1	-9999	1	0	1	0	0	0	-9999	-9999	-9999	-9999	-9999	-9999	-9999	0	0	0	0	0	-9999	-9999	-9999	-9999	-9999	-9999	-9999
6	5	2	1	2	2	2	-9999	3	3	2	3	2	-9999	2	2	-9999	-9999	-9999	-9999	3	2	2	2	3	2	0	1	0	0	0	2	2	3	2	3	3	3	1	0	0	0	0	1	0	0	3	5	5	5
5	4	2	1	1	2	1	2	1	1	1	2	-9999	-9999	1	1	2	-9999	-9999	1	1	1	2	3	-9999	2	0	0	0	0	0	3	3	3	3	3	3	3	0	1	0	0	0	1	0	0	2	1	2	4
5	4	2	2	-9999	1	2	-9999	-9999	-9999	2	1	1	2	2	1	2	2	2	1	1	2	3	3	3	3	0	0	0	0	0	3	3	3	-9999	3	3	3	0	1	0	0	0	0	1	0	2	3	4	4
4	4	1	1	1	1	2	1	3	3	2	2	1	2	1	1	1	1	1	1	1	-9999	1	1	1	1	0	0	0	0	0	-9999	-9999	-9999	-9999	-9999	-9999	-9999	0	0	0	0	0	-9999	-9999	-9999	-9999	-9999	-9999	-9999
6	5	1	1	1	1	1	3	1	1	1	-9999	2	1	1	1	3	3	3	1	1	2	1	1	2	1	0	0	0	0	0	-9999	-9999	-9999	-9999	-9999	-9999	-9999	0	0	0	0	0	-9999	-9999	-9999	-9999	-9999	-9999	-9999
6	5	1	1	-9999	2	-9999	1	-9999	-9999	-9999	1	1	1	1	1	1	1	1	1	1	-9999	-9999	-9999	-9999	2	0	1	0	0	1	-9999	-9999	-9999	-9999	-9999	-9999	-9999	1	0	0	0	0	1	0	0	-9999	-9999	-9999	-9999
6	5	1	1	1	1	2	1	2	1	2	2	1	2	2	2	2	3	2	2	1	2	2	1	1	1	0	1	0	0	1	3	3	3	2	2	3	3	0	1	0	0	0	0	1	0	3	1	2	3
6	5	-9999	3	1	2	2	2	2	2	2	-9999	2	-9999	2	2	3	3	3	3	1	-9999	2	1	1	1	0	1	0	0	0	3	3	3	3	3	3	3	0	0	0	0	1	0	1	0	4	1	2	3
6	5	2	2	1	2	1	1	2	1	1	2	-9999	-9999	2	2	-9999	-9999	-9999	-9999	1	-9999	-9999	2	-9999	-9999	0	0	0	0	0	-9999	-9999	-9999	-9999	-9999	-9999	-9999	0	0	0	0	0	-9999	-9999	-9999	-9999	-9999	-9999	-9999
5	4	-9999	-9999	-9999	-9999	-9999	-9999	-9999	-9999	-9999	-9999	-9999	-9999	-9999	-9999	-9999	-9999	-9999	-9999	1	-9999	3	3	3	3	0	0	0	0	0	-9999	-9999	-9999	-9999	-9999	-9999	-9999	0	0	0	0	0	-9999	-9999	-9999	-9999	-9999	-9999	-9999
5	4	1	1	-9999	1	-9999	-9999	-9999	-9999	-9999	-9999	-9999	-9999	2	2	-9999	-9999	-9999	-9999	1	2	2	-9999	-9999	-9999	0	0	0	0	0	3	3	3	3	3	3	3	1	0	0	0	0	0	1	0	2	3	4	5
6	5	2	2	2	2	2	2	2	2	1	-9999	2	-9999	2	2	2	2	2	-9999	1	-9999	2	2	-9999	-9999	0	1	0	0	0	3	3	-9999	-9999	3	3	3	0	1	0	0	0	0	1	0	3	3	3	3
5	5	3	1	-9999	2	-9999	3	-9999	3	-9999	-9999	-9999	-9999	-9999	-9999	-9999	-9999	-9999	-9999	1	2	1	1	1	1	0	0	0	0	0	2	3	1	1	1	3	3	1	0	0	0	0	1	0	0	1	3	5	3
6	5	1	1	1	1	1	1	1	1	1	2	2	2	1	1	1	1	1	1	2	-9999	1	1	-9999	1	0	1	0	0	0	3	3	3	2	3	3	3	1	0	0	0	0	1	0	0	3	1	3	3
6	5	3	3	1	1	1	1	2	1	1	1	1	1	1	1	1	1	1	1	2	-9999	1	1	1	1	0	1	0	0	0	2	2	3	2	1	2	3	1	0	0	0	0	0	1	0	-9999	-9999	-9999	-9999
6	5	1	1	1	1	1	1	-9999	2	1	1	1	1	1	1	1	-9999	2	1	2	1	1	1	1	1	0	0	0	0	1	2	3	3	2	1	3	3	0	0	0	0	0	1	0	0	2	1	3	5
6	5	1	1	1	1	1	1	1	1	1	2	2	1	1	1	2	1	1	1	2	-9999	1	1	2	1	0	1	0	0	0	3	3	3	2	3	3	3	1	0	0	0	0	1	0	0	-9999	1	3	3
6	5	2	2	1	2	1	1	1	1	1	3	3	3	2	2	-9999	-9999	2	2	2	2	2	-9999	1	-9999	0	1	0	0	0	-9999	-9999	-9999	-9999	-9999	-9999	-9999	0	0	0	0	0	-9999	-9999	-9999	-9999	-9999	-9999	-9999
6	5	-9999	1	3	3	-9999	1	2	3	-9999	-9999	-9999	3	1	3	2	1	-9999	3	2	-9999	-9999	2	-9999	3	0	1	0	0	0	-9999	-9999	3	-9999	-9999	1	-9999	0	0	0	0	0	-9999	-9999	-9999	-9999	-9999	-9999	-9999
6	5	2	2	2	2	2	1	3	2	1	-9999	-9999	-9999	-9999	2	-9999	-9999	2	1	3	-9999	1	1	1	1	0	0	0	0	0	-9999	2	3	3	3	3	3	0	0	0	0	0	-9999	-9999	-9999	5	1	1	3
5	5	2	2	1	1	1	2	1	1	1	2	2	3	2	1	2	1	1	1	3	1	2	1	1	2	0	0	0	0	0	1	1	1	1	1	1	1	1	0	0	0	0	0	1	0	4	1	1	1
5	5	1	1	1	1	1	1	2	2	1	1	-9999	2	1	1	1	2	2	1	3	1	1	1	1	1	0	1	0	0	0	3	3	3	3	3	3	3	0	1	0	0	0	0	1	0	2	1	1	3
6	5	1	1	1	1	1	1	1	1	1	1	1	1	1	1	1	1	1	1	3	1	2	1	1	1	0	1	0	0	0	3	3	3	2	2	3	2	0	0	1	0	0	0	1	0	1	1	1	1
5	5	3	2	1	2	1	2	1	1	1	3	3	2	1	1	-9999	1	1	1	3	-9999	-9999	1	1	1	0	1	0	0	1	-9999	-9999	-9999	-9999	-9999	-9999	-9999	0	0	0	0	0	-9999	-9999	-9999	-9999	-9999	-9999	-9999
6	5	1	1	-9999	-9999	-9999	1	3	-9999	3	2	2	3	1	-9999	2	2	2	2	3	-9999	3	3	2	2	0	0	0	0	0	3	3	3	-9999	3	3	3	1	0	0	0	0	0	1	0	2	1	1	3
6	5	3	3	1	2	2	-9999	2	2	1	3	3	3	3	3	-9999	3	3	2	3	2	2	1	1	2	0	0	0	0	0	-9999	-9999	-9999	-9999	-9999	-9999	-9999	0	0	0	0	0	-9999	-9999	-9999	-9999	-9999	-9999	-9999
5	5	1	1	1	1	1	2	2	2	2	2	1	1	1	1	2	1	1	3	3	1	1	-9999	1	1	0	1	0	0	0	-9999	-9999	-9999	-9999	-9999	-9999	-9999	0	0	0	0	0	-9999	-9999	-9999	-9999	-9999	-9999	-9999
5	5	-9999	2	1	1	1	2	-9999	-9999	-9999	3	2	2	-9999	2	2	-9999	-9999	-9999	3	-9999	2	1	3	2	0	0	0	0	0	-9999	-9999	-9999	-9999	-9999	-9999	-9999	0	0	0	0	0	-9999	-9999	-9999	-9999	-9999	-9999	-9999
5	5	2	2	1	2	1	2	-9999	-9999	-9999	-9999	2	2	-9999	2	-9999	-9999	-9999	-9999	3	2	2	-9999	2	-9999	0	0	0	0	0	3	3	3	3	3	3	3	1	0	0	0	0	1	0	0	2	2	2	3
6	5	3	3	1	1	1	1	1	1	1	-9999	-9999	-9999	-9999	2	-9999	-9999	-9999	-9999	3	2	1	1	1	1	0	1	0	0	0	-9999	-9999	-9999	-9999	-9999	-9999	-9999	0	0	0	0	0	-9999	-9999	-9999	-9999	-9999	-9999	-9999
5	5	-9999	-9999	-9999	-9999	-9999	-9999	-9999	-9999	-9999	-9999	-9999	-9999	-9999	-9999	-9999	-9999	-9999	-9999	3	-9999	-9999	-9999	-9999	-9999	0	0	0	0	0	-9999	-9999	-9999	-9999	-9999	-9999	-9999	0	0	0	0	0	-9999	-9999	-9999	-9999	-9999	-9999	-9999
6	5	3	2	1	1	2	1	1	1	1	-9999	-9999	-9999	-9999	-9999	-9999	-9999	-9999	-9999	3	-9999	2	2	2	2	0	1	0	0	1	-9999	-9999	-9999	-9999	-9999	-9999	-9999	0	0	0	0	0	-9999	-9999	-9999	-9999	-9999	-9999	-9999
5	5	2	2	1	2	1	2	-9999	-9999	-9999	-9999	2	2	-9999	1	-9999	-9999	-9999	-9999	3	-9999	2	-9999	3	-9999	0	0	0	0	0	3	3	3	3	3	3	3	1	0	0	0	0	1	0	0	2	2	2	3
1	5	-9999	-9999	-9999	-9999	-9999	-9999	-9999	-9999	-9999	-9999	-9999	-9999	-9999	-9999	-9999	-9999	-9999	-9999	3	-9999	-9999	-9999	-9999	-9999	0	0	0	0	0	-9999	-9999	-9999	-9999	-9999	-9999	-9999	1	0	0	0	0	1	0	0	-9999	-9999	-9999	-9999
5	5	-9999	-9999	-9999	-9999	-9999	-9999	-9999	-9999	-9999	-9999	-9999	-9999	-9999	-9999	-9999	-9999	-9999	-9999	3	-9999	-9999	-9999	-9999	-9999	0	0	0	0	0	-9999	-9999	-9999	-9999	-9999	-9999	-9999	0	1	0	0	0	0	1	0	-9999	-9999	-9999	-9999
5	5	3	3	3	3	3	3	3	3	3	3	3	3	3	3	3	-9999	-9999	-9999	3	-9999	-9999	-9999	-9999	-9999	0	0	0	0	0	-9999	-9999	-9999	-9999	-9999	-9999	-9999	0	0	0	0	0	-9999	-9999	-9999	-9999	-9999	-9999	-9999
6	5	1	1	1	1	1	2	3	1	1	1	1	2	1	1	1	2	1	1	1	1	3	3	3	1	-9999	1	0	0	0	2	3	2	3	3	3	3	1	0	0	0	0	0	1	0	4	1	2	2
6	5	1	1	1	1	1	1	1	1	1	2	2	2	2	2	2	2	2	2	1	-9999	1	2	1	2	-9999	1	0	0	1	-9999	-9999	-9999	-9999	-9999	-9999	-9999	0	0	0	0	0	-9999	-9999	-9999	-9999	-9999	-9999	-9999
4	4	1	1	1	1	1	1	2	2	1	2	1	2	1	1	1	2	2	3	1	1	2	1	1	1	-9999	1	0	0	0	-9999	-9999	-9999	-9999	-9999	-9999	-9999	0	0	0	0	0	-9999	-9999	-9999	-9999	-9999	-9999	-9999
4	4	2	2	1	1	2	2	-9999	1	1	3	3	-9999	2	2	-9999	-9999	-9999	-9999	1	2	3	2	-9999	2	-9999	1	0	0	0	2	3	3	3	2	2	3	0	1	0	0	0	0	1	0	3	2	2	3
6	5	3	3	3	3	3	3	3	3	3	-9999	-9999	-9999	-9999	-9999	-9999	-9999	-9999	-9999	1	-9999	-9999	-9999	1	1	-9999	0	0	0	0	-9999	-9999	-9999	-9999	-9999	-9999	-9999	0	0	0	0	0	-9999	-9999	-9999	-9999	-9999	-9999	-9999
6	5	-9999	-9999	-9999	1	1	1	3	1	1	-9999	-9999	2	1	1	2	-9999	1	1	2	1	1	2	1	1	-9999	1	0	0	0	1	1	1	1	1	1	1	0	0	1	0	0	0	1	0	2	1	2	1
6	5	2	2	2	2	2	1	1	1	1	-9999	2	2	1	1	1	2	2	2	2	-9999	1	1	1	-9999	-9999	1	0	0	1	-9999	-9999	-9999	-9999	-9999	-9999	-9999	1	0	0	0	0	1	0	0	1	1	1	1
6	5	-9999	-9999	-9999	-9999	-9999	-9999	-9999	2	2	-9999	-9999	-9999	-9999	-9999	-9999	-9999	-9999	-9999	2	-9999	2	1	1	1	-9999	1	0	0	0	3	3	-9999	2	2	2	-9999	0	1	0	0	0	0	1	0	2	2	3	3
6	5	3	-9999	1	2	1	2	-9999	-9999	-9999	-9999	-9999	-9999	-9999	-9999	-9999	-9999	-9999	-9999	2	-9999	1	1	1	2	-9999	0	0	0	0	-9999	-9999	-9999	-9999	-9999	-9999	-9999	0	0	0	0	0	-9999	-9999	-9999	-9999	-9999	-9999	-9999
6	5	2	2	1	1	1	2	2	1	2	3	2	1	2	1	3	3	2	2	3	2	2	1	1	2	-9999	1	0	0	1	3	3	3	3	3	3	3	1	0	0	0	0	0	1	0	3	2	2	3
6	5	2	1	2	1	1	1	1	1	1	2	2	2	2	2	2	2	2	2	3	-9999	1	1	1	1	-9999	1	0	1	0	3	3	3	3	3	3	3	1	0	0	0	0	1	0	0	-9999	-9999	-9999	-9999
5	5	3	1	-9999	2	2	3	3	3	3	3	3	3	3	3	3	3	3	3	3	-9999	1	1	1	1	-9999	0	0	0	0	-9999	-9999	-9999	-9999	-9999	-9999	-9999	1	0	0	0	0	1	0	0	-9999	-9999	-9999	-9999
6	5	-9999	-9999	-9999	-9999	-9999	-9999	-9999	-9999	-9999	-9999	-9999	-9999	-9999	-9999	-9999	-9999	-9999	-9999	3	-9999	2	2	2	2	-9999	0	0	0	0	-9999	-9999	-9999	-9999	-9999	-9999	-9999	0	0	0	0	0	-9999	-9999	-9999	-9999	-9999	-9999	-9999
6	5	-9999	-9999	-9999	-9999	-9999	-9999	-9999	-9999	-9999	-9999	-9999	-9999	-9999	-9999	-9999	-9999	-9999	-9999	3	-9999	-9999	-9999	-9999	-9999	-9999	1	0	0	0	-9999	3	-9999	3	3	-9999	-9999	0	0	0	1	0	0	1	0	2	2	3	5
6	5	-9999	-9999	-9999	-9999	-9999	-9999	-9999	-9999	-9999	-9999	-9999	1	1	-9999	-9999	-9999	-9999	-9999	3	2	3	-9999	-9999	-9999	0	0	0	0	0	-9999	-9999	-9999	-9999	-9999	-9999	-9999	0	0	0	0	1	0	1	0	3	2	-9999	-9999
6	5	-9999	-9999	-9999	-9999	-9999	-9999	-9999	-9999	-9999	1	2	1	1	2	1	2	-9999	-9999	3	2	-9999	-9999	3	-9999	0	0	0	0	0	-9999	-9999	-9999	-9999	-9999	-9999	-9999	0	0	0	0	0	-9999	-9999	-9999	-9999	-9999	-9999	-9999
6	5	-9999	-9999	-9999	-9999	-9999	-9999	-9999	-9999	3	-9999	-9999	3	3	3	3	3	3	3	1	2	2	-9999	2	-9999	0	0	0	0	0	3	3	3	2	3	3	3	0	0	1	0	0	0	1	0	1	3	3	3
6	5	2	-9999	1	1	1	1	-9999	-9999	2	1	1	1	2	1	1	-9999	2	2	3	1	-9999	1	-9999	2	0	1	0	0	0	3	3	3	3	3	3	3	0	1	0	0	0	1	0	0	3	3	3	4
6	5	-9999	-9999	-9999	-9999	-9999	-9999	-9999	-9999	-9999	3	3	3	3	3	3	3	3	3	2	2	2	2	2	2	0	0	0	0	0	3	3	3	3	3	3	3	0	1	0	0	0	1	0	0	1	3	3	5
6	5	2	2	2	2	2	2	2	2	2	2	2	2	2	2	2	2	2	2	2	2	2	2	2	2	0	0	0	0	0	3	3	3	3	3	2	2	0	0	1	0	0	0	1	0	3	3	3	3
6	5	-9999	2	2	2	2	2	2	2	2	-9999	-9999	-9999	-9999	2	3	2	2	3	2	-9999	-9999	1	2	2	0	0	0	0	0	2	2	2	2	2	2	2	0	0	0	0	0	-9999	-9999	-9999	-9999	-9999	-9999	-9999
5	5	1	2	1	1	2	1	2	2	2	-9999	-9999	2	2	2	2	2	2	2	3	-9999	2	2	1	3	0	0	0	0	0	-9999	-9999	-9999	-9999	-9999	-9999	-9999	1	0	0	0	0	1	0	0	2	3	4	4
5	5	-9999	-9999	-9999	-9999	-9999	-9999	-9999	-9999	-9999	-9999	-9999	-9999	-9999	-9999	-9999	-9999	-9999	-9999	3	-9999	2	2	2	2	0	0	0	0	0	3	3	3	3	3	3	3	1	0	0	0	0	1	0	0	3	3	3	4
6	5	1	2	1	2	1	1	3	3	3	3	2	3	2	2	3	2	2	2	1	1	2	1	1	2	1	1	0	0	0	3	3	3	2	2	3	3	0	0	0	0	0	0	1	0	2	3	4	3
5	5	2	2	2	2	2	3	3	3	3	3	3	3	3	3	3	3	3	3	1	2	1	-9999	-9999	-9999	0	1	0	0	1	-9999	-9999	-9999	-9999	-9999	-9999	-9999	0	0	1	0	0	1	0	0	1	5	5	5
6	5	1	1	2	2	2	2	2	2	1	2	1	3	2	2	-9999	3	3	3	1	1	-9999	-9999	1	-9999	0	1	0	0	0	3	3	3	3	3	3	3	0	1	0	0	0	0	1	0	2	2	3	4
6	5	3	3	2	2	-9999	3	3	2	3	2	1	2	3	3	-9999	3	3	3	1	-9999	3	1	2	-9999	0	1	0	0	0	3	3	3	3	2	3	3	0	0	0	0	0	0	1	0	3	1	3	1
4	4	-9999	-9999	-9999	2	-9999	1	-9999	-9999	-9999	1	-9999	2	2	1	1	-9999	-9999	-9999	1	2	3	2	2	3	0	1	0	0	0	3	3	3	3	3	3	3	1	0	0	0	0	0	1	0	1	4	3	4
6	5	-9999	-9999	-9999	1	1	2	-9999	-9999	1	2	3	2	2	3	3	-9999	-9999	1	2	1	2	1	-9999	1	0	1	0	0	0	3	3	2	2	2	3	3	0	1	0	0	0	0	1	0	2	3	3	1
4	4	-9999	-9999	-9999	-9999	-9999	-9999	-9999	-9999	-9999	-9999	-9999	-9999	-9999	-9999	-9999	-9999	-9999	-9999	3	-9999	2	-9999	-9999	1	0	0	0	0	0	-9999	-9999	-9999	-9999	-9999	-9999	-9999	0	1	0	0	0	0	1	0	-9999	-9999	-9999	-9999
6	5	2	2	1	1	1	1	3	1	1	3	2	3	2	1	2	3	3	3	2	1	2	-9999	1	2	-9999	1	0	0	0	3	3	3	3	2	3	2	0	0	0	0	1	0	1	0	3	1	2	3
6	5	2	2	-9999	2	-9999	-9999	3	3	-9999	-9999	-9999	-9999	-9999	2	-9999	-9999	3	-9999	3	-9999	2	2	3	3	0	1	0	0	0	3	3	3	3	3	3	3	1	0	0	0	0	0	1	0	2	3	4	5
5	5	-9999	-9999	1	2	2	2	1	1	1	3	3	3	3	3	-9999	-9999	-9999	-9999	1	-9999	2	2	2	2	-9999	0	0	0	0	3	3	3	3	3	3	3	1	0	0	0	0	0	1	0	2	3	1	4
6	5	-9999	-9999	-9999	3	-9999	-9999	-9999	-9999	-9999	3	3	3	3	3	3	-9999	-9999	2	3	2	2	1	-9999	-9999	0	1	0	0	0	2	-9999	3	1	1	1	-9999	0	0	1	0	0	1	0	0	4	4	5	5
6	5	1	1	1	1	1	1	-9999	-9999	-9999	3	3	3	3	3	3	3	3	3	2	-9999	2	1	2	2	0	0	0	0	0	3	3	3	2	-9999	3	3	0	0	0	1	0	1	0	0	1	3	4	5
5	4	3	2	2	2	3	2	1	2	1	2	2	3	2	-9999	3	1	3	1	3	1	3	3	-9999	2	0	1	0	0	0	3	3	3	3	3	3	3	0	0	0	0	1	0	1	0	3	2	1	2
4	4	1	2	2	1	2	1	2	2	1	1	2	2	2	2	2	1	1	3	3	-9999	2	1	2	1	0	0	0	0	0	3	2	2	2	2	2	1	0	1	0	0	0	0	0	1	3	1	1	1
4	4	1	1	1	1	1	1	1	1	1	1	1	1	2	2	1	2	1	1	1	1	2	2	1	1	1	1	0	0	0	2	2	3	1	3	3	3	1	0	0	0	0	0	1	0	3	2	3	4
5	4	1	1	1	1	1	1	1	1	1	1	1	1	1	1	1	1	1	1	2	1	1	1	1	1	1	1	0	1	0	-9999	-9999	-9999	-9999	-9999	-9999	-9999	0	0	0	0	0	-9999	-9999	-9999	-9999	-9999	-9999	-9999
6	5	2	2	2	2	2	2	2	2	2	3	3	2	2	2	-9999	-9999	-9999	-9999	1	-9999	2	1	2	1	0	1	0	0	0	-9999	-9999	-9999	-9999	-9999	-9999	-9999	0	0	0	0	0	-9999	-9999	-9999	-9999	-9999	-9999	-9999
4	4	1	1	1	1	1	1	1	1	1	2	2	-9999	2	2	2	1	1	1	2	1	2	1	1	3	0	1	0	0	1	3	3	3	2	3	3	3	1	0	0	0	0	0	1	0	3	1	1	2
1	5	1	1	1	1	1	1	1	1	1	1	1	1	1	1	1	1	1	1	2	1	1	1	1	1	1	1	0	1	0	1	1	1	1	1	1	1	0	0	0	0	1	0	0	1	5	5	5	1
5	4	2	2	1	1	2	2	3	3	2	3	3	2	1	2	3	3	3	2	2	1	1	-9999	1	2	1	1	0	0	1	2	2	2	3	3	2	3	0	0	0	0	1	1	0	0	2	3	5	4
1	5	1	1	1	1	1	1	-9999	-9999	-9999	1	1	1	1	1	1	1	1	1	1	1	1	1	1	1	1	1	0	1	0	-9999	-9999	-9999	-9999	-9999	-9999	-9999	0	0	0	0	1	1	0	0	4	4	4	-9999
6	5	1	1	1	1	1	1	1	1	1	3	3	2	3	2	2	3	3	3	1	-9999	2	2	2	2	0	1	0	0	0	3	3	2	2	3	3	3	1	0	0	0	0	0	1	0	1	3	3	5
6	5	1	1	1	1	1	3	3	3	2	1	1	1	1	1	-9999	-9999	-9999	-9999	2	2	2	1	1	2	0	0	0	0	0	3	3	3	2	3	3	3	0	1	0	0	0	1	0	0	4	2	3	4
2	5	3	3	3	3	3	3	3	3	3	1	3	3	3	3	3	3	3	3	2	1	1	1	1	1	1	1	0	1	0	-9999	-9999	-9999	-9999	-9999	-9999	-9999	0	0	0	0	0	-9999	-9999	-9999	-9999	-9999	-9999	-9999
6	5	2	2	2	-9999	1	1	1	-9999	1	1	1	1	-9999	-9999	-9999	1	1	1	2	-9999	2	2	1	1	0	1	0	0	0	1	1	1	1	1	-9999	-9999	0	0	0	1	0	-9999	-9999	-9999	5	5	5	5
6	5	1	1	1	1	1	1	1	1	1	1	1	1	1	1	1	1	1	1	2	1	1	3	1	1	1	1	0	0	0	1	2	3	-9999	3	2	1	0	0	0	0	1	0	1	0	1	2	3	4
6	5	2	2	2	1	2	3	3	2	1	3	3	3	2	1	2	2	2	2	1	1	2	1	2	1	0	1	0	0	0	-9999	3	3	3	3	3	3	0	0	0	0	1	0	1	0	3	1	4	-9999
6	5	2	3	2	2	2	1	3	3	2	3	2	2	1	2	2	-9999	3	-9999	1	1	2	2	-9999	1	0	1	0	0	0	3	2	3	1	1	2	3	0	0	1	0	0	0	1	0	2	2	4	4
1	5	1	1	1	1	1	1	1	1	1	1	1	1	1	1	1	1	1	1	2	1	1	1	1	1	1	1	0	0	1	-9999	-9999	-9999	-9999	-9999	1	-9999	0	0	1	0	0	-9999	-9999	-9999	-9999	-9999	-9999	1
5	4	-9999	-9999	-9999	1	2	2	-9999	-9999	1	3	3	-9999	-9999	1	-9999	-9999	-9999	1	1	1	1	-9999	1	1	0	1	0	0	0	3	3	-9999	2	3	3	3	0	0	0	0	1	1	0	0	3	2	2	4
5	4	3	3	2	2	1	2	3	1	1	3	3	3	3	3	3	1	1	1	3	-9999	1	1	1	2	-9999	1	0	1	0	-9999	-9999	-9999	-9999	-9999	-9999	-9999	0	0	0	0	0	-9999	-9999	-9999	-9999	-9999	-9999	-9999
5	5	1	2	1	3	2	1	2	3	2	1	1	2	-9999	1	1	3	3	2	3	1	3	3	3	3	1	0	0	0	0	-9999	-9999	-9999	-9999	-9999	-9999	-9999	0	0	0	0	0	-9999	-9999	-9999	-9999	-9999	-9999	-9999
4	4	-9999	-9999	-9999	-9999	1	-9999	-9999	-9999	-9999	-9999	-9999	-9999	-9999	2	-9999	-9999	-9999	-9999	1	-9999	-9999	-9999	2	2	0	1	0	0	1	-9999	-9999	-9999	-9999	-9999	-9999	-9999	0	0	0	0	0	-9999	-9999	-9999	-9999	-9999	-9999	-9999
4	4	1	1	1	1	1	1	1	1	1	1	1	1	1	1	1	1	1	1	1	1	3	3	3	3	0	1	0	0	0	2	3	3	2	2	3	3	0	0	0	0	1	0	1	0	2	2	2	2
4	4	-9999	-9999	-9999	-9999	2	-9999	-9999	-9999	1	-9999	-9999	3	1	1	2	1	3	1	1	-9999	-9999	-9999	2	-9999	0	1	0	0	0	3	3	2	3	2	3	3	0	1	0	0	0	1	0	0	2	3	4	3
5	4	1	1	1	1	1	1	2	2	2	2	2	2	2	2	2	2	2	2	1	1	1	1	1	1	0	1	0	1	0	1	1	2	1	1	1	3	0	0	0	1	0	1	0	0	2	3	3	4
4	4	3	3	3	3	3	3	3	3	3	3	3	3	3	3	3	3	3	3	3	2	2	2	3	3	0	1	0	0	0	-9999	3	-9999	3	-9999	3	3	0	1	0	0	0	1	0	0	2	3	5	5
5	4	-9999	-9999	1	-9999	-9999	-9999	-9999	2	1	-9999	-9999	-9999	-9999	-9999	-9999	-9999	-9999	-9999	3	2	-9999	-9999	-9999	-9999	0	0	0	0	0	3	3	3	3	3	3	3	0	0	0	0	0	-9999	-9999	-9999	-9999	-9999	-9999	-9999
4	4	-9999	-9999	-9999	-9999	-9999	-9999	-9999	-9999	-9999	-9999	-9999	1	-9999	1	1	-9999	-9999	-9999	1	2	3	3	3	3	0	0	0	0	0	2	2	3	3	3	3	3	0	1	0	0	0	0	1	0	2	1	2	3
4	4	1	1	2	2	2	2	-9999	-9999	2	-9999	-9999	-9999	2	2	-9999	-9999	-9999	-9999	2	-9999	-9999	-9999	1	1	0	1	0	0	0	-9999	-9999	-9999	-9999	-9999	3	3	0	1	0	0	0	1	0	0	3	3	3	3
5	4	1	1	1	1	1	1	1	1	1	-9999	-9999	-9999	-9999	-9999	-9999	-9999	-9999	-9999	3	-9999	-9999	-9999	-9999	-9999	-9999	0	0	0	0	-9999	-9999	-9999	-9999	-9999	3	3	0	0	0	0	0	-9999	-9999	-9999	-9999	-9999	-9999	-9999
5	4	-9999	-9999	-9999	-9999	-9999	-9999	-9999	-9999	-9999	-9999	-9999	-9999	-9999	-9999	-9999	-9999	-9999	-9999	1	2	2	2	2	2	0	0	0	0	0	-9999	-9999	-9999	-9999	-9999	-9999	-9999	0	0	0	0	0	-9999	-9999	-9999	-9999	-9999	-9999	-9999
5	4	3	2	-9999	-9999	2	-9999	2	-9999	1	2	2	2	-9999	2	3	2	2	1	3	2	-9999	-9999	-9999	3	1	0	0	0	0	2	3	3	2	3	-9999	3	0	0	0	0	0	1	0	0	4	2	2	3
4	4	2	2	1	1	1	2	3	3	2	2	3	2	1	1	1	3	3	2	1	1	2	1	1	3	-9999	1	0	0	0	2	2	2	2	3	2	3	0	0	0	1	0	1	0	0	2	1	3	4
4	4	-9999	-9999	-9999	-9999	-9999	-9999	3	3	-9999	3	2	3	-9999	2	-9999	3	3	3	1	1	1	1	1	1	1	1	0	0	0	2	3	-9999	2	3	2	3	0	0	1	0	0	1	0	0	2	4	4	5
5	5	2	2	1	2	1	1	2	2	2	3	3	-9999	-9999	3	-9999	3	3	-9999	1	1	2	2	2	2	1	1	0	0	0	3	3	3	-9999	2	3	3	0	1	0	0	0	1	0	0	4	2	2	3
5	4	-9999	2	-9999	2	2	-9999	2	2	-9999	2	-9999	-9999	1	1	2	3	1	2	2	-9999	1	1	1	1	1	1	0	0	0	3	3	3	2	2	2	3	0	0	0	1	0	1	0	0	4	4	2	3
4	4	2	2	3	1	3	3	3	3	2	2	2	2	2	1	2	3	3	2	2	2	3	2	2	3	1	1	0	0	0	2	3	3	3	3	3	3	0	0	1	0	0	1	0	0	2	3	3	3
5	4	2	2	2	2	2	1	3	3	2	2	2	3	2	2	2	-9999	-9999	3	2	1	2	2	2	2	1	1	0	0	1	-9999	2	-9999	2	2	3	3	0	1	0	0	0	1	0	0	2	3	3	3
4	4	3	3	-9999	-9999	3	-9999	-9999	-9999	-9999	-9999	-9999	-9999	2	1	-9999	-9999	-9999	-9999	2	2	2	2	2	2	1	0	0	0	0	3	3	3	2	2	3	3	0	1	0	0	0	1	0	0	3	3	3	-9999
4	4	1	1	1	1	1	1	3	3	2	1	1	1	2	1	1	3	3	2	3	1	2	1	1	-9999	1	1	0	0	0	2	3	3	3	2	2	3	0	1	0	0	0	1	0	0	2	2	2	4
5	4	2	2	2	2	2	1	3	2	3	3	3	3	2	3	3	3	3	3	3	1	1	1	2	1	1	1	0	0	1	2	2	2	2	2	3	3	0	0	0	1	0	1	0	0	4	1	1	2
5	4	1	1	1	1	1	1	-9999	-9999	3	-9999	-9999	-9999	2	2	-9999	2	3	-9999	3	1	1	1	1	1	1	1	0	0	1	-9999	3	3	2	-9999	2	2	0	1	0	0	0	1	0	0	3	3	4	4
4	4	2	1	1	2	1	1	3	2	2	3	3	3	2	1	2	3	3	1	1	1	3	2	3	2	0	1	0	0	0	2	2	2	2	2	2	3	0	0	1	0	0	1	0	0	2	4	4	5
4	4	-9999	2	-9999	3	-9999	1	3	3	3	3	3	2	2	2	2	3	3	1	1	1	3	1	2	1	0	0	0	0	0	2	2	3	1	2	3	3	0	1	0	0	0	1	0	0	2	2	3	5
5	4	1	1	1	2	1	1	1	1	1	3	3	3	3	2	3	3	3	2	1	1	2	3	1	2	0	1	0	0	0	3	3	3	2	2	3	3	0	1	0	0	0	1	0	0	2	3	3	-9999
5	4	2	2	1	1	1	2	3	2	3	3	3	3	1	1	3	3	3	2	1	2	2	1	2	1	0	0	0	0	0	-9999	-9999	-9999	-9999	-9999	-9999	-9999	0	0	0	0	0	-9999	-9999	-9999	-9999	-9999	-9999	-9999
4	4	2	2	1	1	2	1	3	-9999	2	3	3	3	2	2	3	3	3	3	1	2	2	2	2	2	0	0	0	0	0	2	3	3	3	3	3	3	0	0	0	0	1	1	0	0	2	3	3	3
4	4	-9999	-9999	-9999	-9999	-9999	-9999	-9999	-9999	-9999	3	3	3	3	2	3	3	3	3	1	1	1	-9999	1	1	0	1	0	0	0	2	3	-9999	1	1	3	3	0	0	1	0	0	0	1	0	2	4	5	4
6	5	-9999	-9999	2	1	2	2	3	3	3	1	-9999	-9999	2	2	-9999	-9999	-9999	-9999	1	2	3	2	3	3	0	0	0	0	0	3	3	3	3	2	3	3	0	1	0	0	0	1	0	0	2	2	4	5
6	5	2	2	2	-9999	2	1	-9999	-9999	1	2	2	3	-9999	-9999	2	-9999	-9999	-9999	1	2	3	3	3	3	0	0	0	0	0	2	2	2	2	2	2	2	0	0	0	0	1	0	1	0	3	3	3	3
5	4	-9999	2	1	2	2	1	2	-9999	-9999	3	3	3	3	2	-9999	-9999	-9999	-9999	1	-9999	2	3	3	2	0	0	0	0	0	-9999	-9999	-9999	-9999	-9999	-9999	-9999	0	0	0	0	1	0	1	0	-9999	1	1	3
4	4	1	-9999	1	2	2	1	3	3	3	2	2	2	1	1	1	3	3	1	2	-9999	2	-9999	1	-9999	0	1	0	0	0	-9999	3	3	3	3	3	3	0	1	0	0	0	1	0	0	3	4	3	5
4	4	2	2	1	2	1	1	1	1	1	3	3	-9999	2	2	1	1	1	1	2	1	-9999	-9999	2	1	0	1	0	0	0	2	-9999	2	2	3	-9999	3	0	0	1	0	0	1	0	0	2	3	3	4
5	4	2	2	1	2	2	2	3	3	1	2	2	1	1	1	2	3	3	1	2	2	2	2	2	2	0	1	0	0	0	2	3	3	2	3	2	3	0	1	0	0	0	1	0	0	2	3	4	1
4	4	-9999	-9999	2	-9999	2	1	-9999	-9999	2	-9999	-9999	-9999	-9999	2	2	-9999	-9999	1	2	-9999	2	1	2	3	0	1	0	0	0	3	3	2	3	3	3	3	0	0	1	0	0	1	0	0	2	4	5	3
4	4	1	1	1	1	1	1	3	3	3	3	3	3	3	1	2	3	3	2	2	1	2	1	1	1	0	1	0	0	0	-9999	2	3	2	2	3	3	0	0	1	0	0	1	0	0	2	5	3	4
5	4	-9999	3	-9999	2	3	-9999	2	2	2	2	3	3	2	2	3	3	3	2	2	1	2	3	3	1	0	1	0	0	0	3	2	1	2	2	3	3	0	1	0	0	0	1	0	0	2	3	-9999	3
5	5	2	2	2	1	1	1	3	3	3	2	3	2	1	1	1	3	3	3	2	1	1	2	1	1	0	1	0	1	0	3	3	2	1	1	1	3	0	0	1	0	0	1	0	0	4	1	3	4
5	4	2	2	1	2	1	1	3	3	1	3	3	2	2	2	2	3	3	3	2	2	1	3	1	2	0	1	0	0	0	3	3	3	2	2	3	3	0	1	0	0	0	1	0	0	1	2	3	4
5	4	2	2	1	2	2	-9999	-9999	-9999	-9999	-9999	-9999	-9999	-9999	-9999	-9999	-9999	-9999	-9999	2	2	1	1	1	1	0	0	0	0	0	1	2	3	-9999	-9999	-9999	-9999	0	0	0	1	0	1	0	0	1	-9999	-9999	-9999
4	4	-9999	-9999	-9999	-9999	-9999	-9999	-9999	-9999	3	3	3	3	3	1	-9999	-9999	-9999	-9999	2	1	-9999	1	1	1	0	1	0	0	0	-9999	-9999	3	2	2	-9999	-9999	0	0	1	0	0	1	0	0	2	5	4	5
4	4	1	1	1	1	1	1	2	1	1	-9999	-9999	2	2	-9999	-9999	-9999	-9999	-9999	2	-9999	1	1	1	2	0	1	0	0	0	2	3	-9999	-9999	2	2	3	0	0	1	0	0	0	1	0	4	2	3	-9999
5	4	-9999	-9999	-9999	-9999	-9999	-9999	-9999	-9999	-9999	-9999	-9999	-9999	-9999	-9999	-9999	-9999	-9999	-9999	3	-9999	-9999	-9999	3	-9999	0	0	0	0	0	3	3	3	3	3	3	3	0	0	1	0	0	0	1	0	2	3	4	4
5	4	3	2	1	1	1	1	-9999	-9999	1	1	2	1	1	1	1	2	2	1	3	2	1	1	1	1	0	1	0	0	0	-9999	-9999	-9999	-9999	-9999	-9999	-9999	0	0	0	0	0	-9999	-9999	-9999	2	4	4	4
5	5	-9999	2	-9999	2	2	-9999	-9999	-9999	2	1	1	1	1	1	1	1	1	1	3	2	2	2	2	1	0	0	0	0	0	2	2	3	2	1	3	3	0	1	0	0	0	1	0	0	4	1	3	1
5	4	3	-9999	3	2	2	3	1	1	2	2	2	1	1	2	2	1	1	1	3	-9999	1	1	1	1	0	1	0	1	0	2	2	3	1	2	1	1	0	0	1	0	0	0	1	0	3	3	4	4
4	4	1	1	1	1	1	1	1	1	1	-9999	-9999	-9999	-9999	-9999	-9999	3	3	2	3	1	2	1	-9999	1	0	1	0	0	0	-9999	-9999	-9999	-9999	-9999	-9999	-9999	0	0	0	0	0	-9999	-9999	-9999	-9999	-9999	-9999	-9999
5	5	1	1	1	1	1	1	2	2	2	2	2	2	2	2	2	2	2	2	3	1	1	1	1	1	0	1	0	1	0	1	1	3	2	-9999	3	3	0	1	0	0	0	1	0	0	2	3	-9999	5
5	4	2	2	2	2	2	2	-9999	-9999	-9999	3	3	3	3	2	3	3	3	3	3	2	2	1	1	1	0	1	0	0	0	3	3	3	3	3	3	3	0	1	0	0	0	1	0	0	3	3	4	4
4	4	3	3	1	3	3	3	3	3	3	3	3	3	1	1	-9999	3	3	3	3	2	-9999	-9999	-9999	-9999	0	0	0	0	0	3	3	3	2	3	3	3	0	0	0	0	1	1	0	0	1	3	3	4
5	5	3	3	2	1	2	2	3	3	3	3	3	3	1	2	3	3	3	3	3	2	2	1	-9999	2	0	1	0	0	0	2	-9999	3	2	3	3	3	0	0	1	0	0	1	0	0	2	4	5	5
6	5	3	3	3	3	3	3	3	3	3	3	3	2	1	2	3	3	3	3	3	-9999	2	2	1	2	0	1	0	0	0	-9999	-9999	-9999	-9999	-9999	-9999	-9999	0	0	0	0	0	-9999	-9999	-9999	-9999	-9999	-9999	-9999
5	4	-9999	-9999	-9999	2	2	2	3	-9999	2	3	3	3	2	2	3	-9999	3	-9999	3	2	3	2	3	2	0	0	0	0	0	3	3	-9999	3	3	-9999	3	0	1	0	0	0	1	0	0	3	3	2	4
4	4	3	-9999	1	1	1	-9999	1	1	1	-9999	-9999	-9999	-9999	-9999	-9999	-9999	-9999	-9999	3	2	2	2	2	2	0	0	0	0	0	-9999	-9999	-9999	-9999	-9999	-9999	-9999	0	0	0	0	1	1	0	0	2	5	5	5
6	5	1	1	1	1	1	1	-9999	-9999	-9999	-9999	-9999	-9999	-9999	-9999	-9999	-9999	-9999	-9999	3	-9999	3	2	2	-9999	0	1	0	0	0	3	2	3	2	1	2	3	0	1	0	0	0	1	0	0	1	2	4	-9999
4	4	2	2	1	1	1	1	1	1	1	2	2	1	1	1	1	1	1	1	2	1	3	1	1	2	0	1	0	0	0	2	3	3	2	3	3	3	0	1	0	0	0	1	0	0	3	2	2	3
4	4	2	2	1	2	2	1	3	3	3	3	3	3	3	3	3	3	3	3	2	1	2	1	1	2	0	1	0	0	0	2	3	2	1	2	3	3	0	0	0	1	0	1	0	0	2	5	5	4
6	5	1	1	1	1	2	2	2	1	2	1	2	1	1	1	1	2	1	1	3	1	3	2	-9999	-9999	0	1	0	0	0	3	1	3	3	2	3	3	0	0	0	0	1	1	0	0	1	1	4	1
4	4	-9999	-9999	-9999	2	-9999	-9999	3	-9999	-9999	2	-9999	2	1	1	-9999	3	2	2	3	-9999	2	-9999	1	-9999	0	0	0	0	0	3	-9999	3	2	-9999	2	3	0	1	0	0	0	1	0	0	2	3	4	5
4	4	2	2	2	3	1	1	3	3	3	3	3	3	3	2	3	3	3	3	1	-9999	1	1	2	-9999	-9999	1	0	0	1	-9999	-9999	-9999	-9999	-9999	-9999	-9999	0	0	1	0	0	1	0	0	2	4	5	5
5	4	3	3	3	3	3	3	3	3	1	1	1	1	1	1	1	3	3	1	2	1	-9999	1	-9999	-9999	-9999	1	0	0	0	1	1	1	1	1	1	1	1	0	0	0	0	1	0	0	5	1	1	1
5	4	-9999	-9999	1	-9999	1	2	-9999	-9999	-9999	3	3	2	1	2	-9999	-9999	-9999	-9999	2	1	1	1	1	2	-9999	1	0	0	1	-9999	-9999	-9999	-9999	-9999	-9999	-9999	0	0	0	0	0	-9999	-9999	-9999	-9999	-9999	-9999	-9999
5	4	-9999	-9999	-9999	-9999	-9999	-9999	-9999	-9999	-9999	-9999	-9999	-9999	-9999	-9999	-9999	-9999	-9999	-9999	3	-9999	-9999	-9999	-9999	-9999	-9999	0	0	0	0	-9999	-9999	-9999	-9999	-9999	-9999	-9999	0	0	0	1	0	0	1	0	-9999	-9999	-9999	-9999
4	4	1	1	1	1	1	1	1	1	1	-9999	-9999	1	2	2	1	1	1	1	3	2	1	1	1	-9999	-9999	0	0	0	0	3	3	3	3	3	3	3	0	0	0	0	0	-9999	-9999	-9999	-9999	-9999	-9999	-9999
6	5	-9999	-9999	-9999	-9999	-9999	-9999	-9999	-9999	-9999	-9999	-9999	-9999	-9999	-9999	-9999	-9999	-9999	-9999	3	-9999	-9999	-9999	-9999	-9999	-9999	0	0	0	0	-9999	-9999	-9999	2	3	3	3	0	0	0	0	1	1	0	0	4	-9999	2	2
5	4	-9999	-9999	-9999	-9999	-9999	-9999	-9999	-9999	-9999	-9999	-9999	-9999	-9999	-9999	-9999	-9999	-9999	-9999	3	2	-9999	-9999	-9999	-9999	-9999	0	0	0	0	-9999	-9999	-9999	-9999	-9999	-9999	-9999	0	0	0	1	0	0	1	0	4	3	3	-9999
5	4	2	2	1	-9999	2	1	-9999	-9999	2	-9999	-9999	-9999	-9999	2	-9999	-9999	-9999	-9999	3	1	1	-9999	1	-9999	-9999	1	0	0	1	2	1	3	2	2	3	3	0	0	0	1	0	0	1	0	4	2	5	5
5	4	3	3	-9999	3	3	3	3	3	2	3	2	3	2	2	2	3	3	2	1	1	-9999	1	1	-9999	0	1	0	0	0	-9999	3	3	2	3	3	3	0	0	0	0	1	1	0	0	1	3	3	4
6	5	3	3	3	3	3	3	3	3	3	1	1	1	1	1	1	1	1	1	1	1	3	3	3	3	1	0	0	0	0	2	3	3	1	1	2	3	0	0	0	0	1	0	1	0	1	3	1	5
5	4	2	2	2	3	1	1	3	3	3	3	3	3	1	2	3	3	3	3	1	2	2	1	1	1	1	1	0	0	0	3	2	3	3	3	3	3	0	0	1	0	0	1	0	0	2	4	4	5
4	4	2	2	2	1	1	-9999	2	2	2	1	1	1	1	1	1	3	3	1	2	2	1	1	1	1	1	1	0	1	0	-9999	-9999	-9999	-9999	-9999	-9999	-9999	0	1	0	0	0	1	0	0	-9999	-9999	-9999	-9999
5	4	1	1	1	2	1	2	1	1	1	1	1	1	2	1	2	1	1	-9999	1	-9999	-9999	2	1	1	0	0	0	0	0	3	3	3	3	3	2	3	0	0	0	1	0	0	1	0	2	3	-9999	4
5	4	1	1	1	1	1	1	1	1	1	1	1	1	1	1	1	1	1	1	1	-9999	-9999	-9999	2	2	0	1	0	0	0	-9999	3	-9999	2	2	3	3	0	0	1	0	0	1	0	0	2	4	-9999	5
5	5	1	1	1	3	2	1	-9999	-9999	1	1	1	1	1	1	-9999	1	1	1	1	1	1	1	2	3	0	1	0	0	0	3	1	2	3	2	2	3	0	0	1	0	0	1	0	0	1	4	-9999	5
5	4	3	3	3	2	3	3	3	3	2	3	2	2	1	2	2	3	3	2	1	1	2	1	1	1	0	1	0	0	0	2	2	3	2	3	3	3	0	0	0	1	0	1	0	0	2	4	4	4
5	4	1	1	1	1	1	1	1	1	1	3	3	3	2	2	3	-9999	-9999	2	1	-9999	1	1	1	1	0	0	0	0	0	-9999	-9999	-9999	-9999	-9999	-9999	-9999	0	0	0	0	0	-9999	-9999	-9999	-9999	-9999	-9999	-9999
5	4	3	3	2	2	2	2	-9999	-9999	-9999	3	3	3	2	3	3	3	-9999	2	1	2	3	2	2	3	0	0	0	0	0	-9999	-9999	-9999	-9999	3	3	3	0	0	1	0	0	0	1	0	3	2	2	3
4	4	3	3	3	3	3	3	3	3	3	3	3	3	3	3	3	3	3	3	1	-9999	2	2	2	2	0	1	0	0	0	2	-9999	-9999	-9999	2	-9999	3	0	0	0	0	0	-9999	-9999	-9999	-9999	-9999	-9999	-9999
5	5	2	3	2	2	3	3	3	2	2	1	1	1	1	1	1	3	3	3	1	2	2	2	1	2	0	1	0	0	0	3	3	3	3	3	3	3	0	1	0	0	0	1	0	0	2	3	3	5
5	4	3	3	3	3	3	3	3	3	3	3	3	3	1	3	3	3	3	3	1	2	1	1	1	1	0	1	0	1	0	-9999	-9999	-9999	3	-9999	1	3	0	0	1	0	0	1	0	0	3	3	3	5
5	4	3	3	1	2	2	1	3	3	1	3	3	1	1	2	1	3	2	1	2	2	1	2	1	2	0	1	0	0	1	2	2	2	2	2	2	2	0	0	0	0	1	1	0	0	2	3	5	5
4	4	2	3	-9999	-9999	-9999	-9999	-9999	-9999	-9999	-9999	-9999	-9999	-9999	-9999	-9999	-9999	-9999	2	2	1	2	1	2	3	0	1	0	0	1	-9999	-9999	-9999	-9999	-9999	-9999	-9999	0	0	1	0	0	1	0	0	2	3	3	3
4	4	-9999	-9999	3	3	3	3	3	3	3	3	3	3	3	2	3	3	3	2	3	2	3	2	3	3	0	0	0	0	0	2	3	2	3	3	3	3	0	1	0	0	0	1	0	0	2	4	5	5
5	4	3	3	3	3	3	3	3	3	3	2	2	3	1	1	1	1	2	2	3	2	1	1	1	1	0	1	0	0	0	-9999	-9999	-9999	-9999	-9999	-9999	-9999	0	0	0	0	0	-9999	-9999	-9999	-9999	-9999	-9999	-9999
5	4	1	1	1	3	1	1	3	3	3	-9999	-9999	-9999	-9999	-9999	-9999	3	3	-9999	2	1	1	3	1	2	0	1	0	0	0	2	2	3	2	2	2	2	0	0	1	0	0	1	0	0	3	3	3	3
5	4	1	2	-9999	2	-9999	-9999	-9999	-9999	-9999	2	2	2	1	2	2	-9999	-9999	2	3	1	2	-9999	1	-9999	0	1	0	0	0	2	3	3	3	2	3	3	0	1	0	0	0	1	0	0	2	3	4	5
5	4	-9999	2	-9999	-9999	3	3	-9999	-9999	3	-9999	-9999	-9999	2	2	3	3	3	2	3	-9999	2	-9999	-9999	2	0	1	0	0	0	-9999	-9999	-9999	-9999	-9999	-9999	-9999	0	1	0	0	0	1	0	0	5	4	3	1
4	4	-9999	-9999	-9999	-9999	-9999	-9999	-9999	-9999	-9999	-9999	-9999	-9999	-9999	-9999	-9999	-9999	-9999	-9999	3	-9999	1	1	1	1	0	1	0	0	0	-9999	-9999	-9999	-9999	-9999	-9999	-9999	1	0	0	0	0	1	0	0	1	2	2	3
4	4	-9999	-9999	1	1	2	1	3	3	3	-9999	-9999	2	2	2	1	3	3	-9999	3	-9999	2	-9999	1	3	0	1	0	0	0	3	2	2	-9999	2	3	3	0	1	0	0	0	1	0	0	1	3	3	3
5	4	2	2	1	1	1	1	3	-9999	1	3	3	-9999	2	1	1	-9999	-9999	1	3	-9999	1	-9999	1	-9999	-9999	1	0	1	0	2	3	3	3	3	3	3	0	1	0	0	0	1	0	0	2	2	2	4
4	4	-9999	-9999	-9999	-9999	-9999	-9999	-9999	-9999	-9999	-9999	-9999	-9999	2	2	-9999	-9999	-9999	-9999	1	2	-9999	-9999	-9999	-9999	0	0	0	0	0	1	-9999	1	2	3	2	3	0	0	0	0	1	1	0	0	2	3	3	3
4	4	3	3	2	1	1	2	3	2	2	-9999	2	-9999	1	2	2	-9999	2	2	3	-9999	2	2	1	2	1	1	0	0	0	-9999	-9999	-9999	-9999	-9999	-9999	-9999	0	0	0	0	1	1	0	0	3	1	4	5
6	5	3	3	-9999	2	3	3	-9999	-9999	-9999	-9999	-9999	-9999	1	2	-9999	-9999	-9999	-9999	1	-9999	3	-9999	2	-9999	0	0	0	0	0	-9999	-9999	-9999	-9999	-9999	-9999	-9999	0	0	0	0	0	-9999	-9999	-9999	-9999	-9999	-9999	-9999
4	4	1	1	1	3	3	2	3	1	1	3	3	3	2	1	3	3	3	2	1	1	2	1	1	2	1	1	0	0	0	2	2	2	2	3	3	3	0	0	1	0	0	0	1	0	2	1	3	3
5	4	3	-9999	-9999	-9999	-9999	-9999	-9999	-9999	3	3	3	3	3	3	3	3	3	2	1	2	1	1	1	1	0	1	0	0	0	1	1	2	2	2	3	3	0	0	1	0	0	1	0	0	1	4	4	5
6	5	1	1	2	1	2	1	1	1	1	1	1	2	1	1	1	-9999	2	3	1	1	2	2	2	2	0	1	0	0	0	2	3	3	2	3	3	3	0	0	1	0	0	1	0	0	1	4	4	4
5	4	2	2	1	3	1	1	3	3	3	3	3	3	1	2	2	3	3	3	2	1	1	1	1	1	0	1	1	0	0	2	3	3	3	3	2	3	0	0	1	0	0	1	0	0	2	4	3	5
6	5	3	2	3	3	2	-9999	2	-9999	3	3	2	3	2	2	3	3	2	-9999	3	2	2	2	2	3	0	0	0	0	0	3	3	3	2	3	2	3	0	0	0	1	0	0	1	0	3	2	2	3
5	4	3	2	2	2	2	1	2	3	2	3	3	3	3	2	3	3	3	2	2	-9999	1	1	1	1	0	1	0	0	1	3	3	3	3	2	3	3	0	1	0	0	0	1	0	0	2	4	4	5
4	4	-9999	-9999	-9999	2	2	2	-9999	-9999	-9999	-9999	-9999	-9999	3	3	-9999	-9999	-9999	-9999	1	-9999	-9999	2	2	2	0	0	0	0	0	-9999	-9999	-9999	-9999	-9999	-9999	-9999	0	0	1	0	0	1	0	0	-9999	-9999	-9999	-9999
5	4	-9999	-9999	-9999	-9999	-9999	-9999	-9999	-9999	-9999	-9999	-9999	-9999	-9999	2	-9999	-9999	-9999	-9999	3	2	-9999	-9999	2	-9999	0	0	0	0	0	2	2	3	3	3	3	3	1	0	0	0	0	1	0	0	2	5	5	5
6	5	1	1	1	1	1	1	1	1	1	1	1	1	1	1	1	1	1	1	1	1	3	3	3	3	1	1	1	0	0	1	1	1	1	1	1	1	0	0	0	0	0	1	0	0	1	1	1	1
5	4	2	2	2	2	2	2	2	2	2	2	2	2	1	2	2	2	2	2	1	1	-9999	1	3	3	1	1	0	0	0	2	2	3	2	3	3	3	0	0	0	1	0	0	1	0	3	2	2	2
6	5	1	1	1	1	2	2	3	3	3	3	2	3	3	3	3	3	3	3	1	2	1	1	1	2	1	1	0	0	1	3	3	3	3	3	3	3	0	1	0	0	0	1	0	0	4	3	3	1
5	5	1	1	1	1	1	1	2	1	1	-9999	-9999	-9999	-9999	1	-9999	-9999	-9999	-9999	1	2	3	2	3	3	0	1	0	0	0	-9999	-9999	-9999	-9999	-9999	-9999	-9999	0	0	0	0	0	-9999	-9999	-9999	-9999	-9999	-9999	-9999
6	5	1	1	1	2	2	1	2	1	2	2	2	2	2	2	2	2	2	1	1	1	2	1	2	2	0	1	0	0	0	-9999	-9999	-9999	-9999	-9999	-9999	-9999	0	1	0	0	0	0	1	0	3	3	3	3
5	4	2	-9999	1	1	1	1	1	1	1	1	1	1	1	1	1	1	1	1	1	2	2	3	-9999	3	0	0	0	0	0	2	3	3	3	3	3	3	0	0	0	0	0	0	1	0	3	2	2	4
6	5	1	1	1	1	1	1	-9999	-9999	2	1	2	-9999	2	1	1	3	3	1	1	2	2	1	1	1	0	0	0	0	0	-9999	3	3	3	3	3	3	0	0	0	0	1	1	0	0	3	2	2	1
5	4	1	1	2	2	2	-9999	1	2	1	-9999	-9999	-9999	2	1	3	1	3	1	1	2	1	1	1	1	0	1	0	1	0	3	3	3	3	3	2	3	0	0	1	0	0	0	1	0	-9999	3	4	3
6	5	1	1	1	1	1	1	1	1	1	3	2	1	2	2	1	2	2	1	1	2	3	1	3	1	0	0	0	0	0	3	3	3	3	3	3	3	0	1	0	0	0	1	0	0	2	2	2	2
5	5	1	1	1	1	1	1	1	1	1	3	3	3	2	-9999	3	3	1	2	1	-9999	1	2	-9999	2	0	0	0	0	0	3	3	3	3	2	3	3	0	1	0	0	0	0	1	0	3	1	1	3
4	4	1	1	1	-9999	1	1	-9999	-9999	1	2	2	-9999	1	1	2	3	3	2	1	-9999	3	2	3	3	0	0	0	0	0	3	3	3	2	2	3	3	0	1	0	0	0	1	0	0	1	3	3	3
4	4	3	3	3	3	3	2	3	3	3	-9999	-9999	-9999	-9999	1	-9999	-9999	-9999	2	1	-9999	2	2	2	3	0	0	0	0	0	3	3	3	2	2	3	3	0	1	0	0	0	1	0	0	4	3	3	4
5	5	-9999	-9999	-9999	3	3	-9999	-9999	-9999	3	-9999	-9999	3	3	3	-9999	2	3	2	1	2	-9999	-9999	-9999	-9999	0	0	0	0	0	3	3	3	2	2	3	3	0	1	0	0	0	1	0	0	3	2	2	1
5	4	2	1	1	1	2	-9999	3	-9999	2	-9999	-9999	-9999	1	1	-9999	-9999	-9999	2	1	-9999	1	1	-9999	1	0	0	0	0	0	-9999	-9999	-9999	-9999	-9999	-9999	-9999	0	0	0	0	0	-9999	-9999	-9999	-9999	-9999	-9999	-9999
4	4	2	2	-9999	2	-9999	1	-9999	2	-9999	-9999	-9999	-9999	2	2	2	-9999	-9999	2	1	2	3	2	3	2	0	0	0	0	0	3	3	3	3	3	3	3	0	1	0	0	0	0	1	0	2	3	4	4
4	4	2	2	3	2	3	2	-9999	-9999	3	3	3	3	3	2	3	3	3	2	1	2	3	3	3	-9999	0	0	0	0	0	2	3	3	3	3	3	3	0	0	1	0	0	0	1	0	1	5	5	5
5	4	-9999	-9999	-9999	2	2	1	3	3	-9999	3	2	2	1	1	1	3	3	2	1	-9999	2	-9999	2	2	0	0	0	0	0	3	3	3	3	3	3	3	0	1	0	0	0	1	0	0	2	3	3	2
5	4	2	2	2	2	1	2	2	2	1	2	2	3	3	1	2	3	3	2	1	2	2	2	2	3	0	0	0	0	0	-9999	-9999	-9999	-9999	-9999	-9999	-9999	0	0	0	0	0	-9999	-9999	-9999	-9999	-9999	-9999	-9999
5	4	1	1	1	1	1	1	2	1	1	1	1	1	2	1	2	2	2	2	1	-9999	2	-9999	3	-9999	0	0	0	0	0	-9999	3	3	2	3	3	3	0	1	0	0	0	0	1	0	2	3	3	3
6	5	2	2	2	3	2	2	2	3	3	3	3	3	2	2	3	3	3	2	1	2	2	2	2	2	0	0	0	0	0	3	3	3	2	3	3	3	0	1	0	0	0	0	1	0	4	1	2	3
5	4	2	2	3	2	1	1	2	2	2	3	3	3	2	1	2	2	3	2	1	1	2	2	2	2	0	0	0	0	0	2	3	3	2	3	3	3	0	0	1	0	0	1	0	0	4	4	3	2
6	5	-9999	2	-9999	3	2	2	-9999	-9999	-9999	3	3	3	3	2	-9999	3	3	2	1	2	3	2	3	-9999	0	0	0	0	0	2	-9999	-9999	2	2	3	3	0	1	0	0	0	0	1	0	3	3	-9999	2
5	4	2	2	1	3	1	1	3	3	1	3	3	3	1	1	3	2	3	2	1	1	3	3	1	2	0	1	0	0	0	-9999	-9999	-9999	2	1	3	3	0	0	1	0	0	0	1	0	1	3	3	5
5	4	-9999	-9999	3	2	2	3	3	3	3	3	3	3	2	2	-9999	3	3	3	1	2	1	2	2	3	0	1	1	0	0	-9999	3	3	3	3	3	3	0	1	0	0	0	0	1	0	1	3	4	5
5	4	-9999	-9999	-9999	2	2	1	-9999	3	2	3	3	3	3	3	3	3	3	3	1	2	3	-9999	3	3	0	0	0	0	0	3	3	-9999	3	-9999	3	3	0	1	0	0	0	0	1	0	2	4	5	3
5	4	-9999	-9999	-9999	-9999	2	3	3	3	3	3	3	3	3	-9999	3	3	3	3	1	2	3	2	2	3	0	1	0	0	1	3	3	3	3	3	3	3	0	1	0	0	0	1	0	0	2	4	5	5
6	5	-9999	-9999	-9999	-9999	-9999	-9999	3	3	3	3	3	3	3	3	3	3	3	3	1	2	2	1	1	3	0	1	1	0	0	3	3	3	3	3	3	3	0	1	0	0	0	1	0	0	2	3	4	5
5	4	-9999	-9999	-9999	-9999	-9999	-9999	-9999	-9999	-9999	3	-9999	3	3	3	3	3	3	3	1	-9999	-9999	2	-9999	-9999	0	0	0	0	0	3	3	2	3	3	-9999	3	1	0	0	0	0	0	1	0	2	1	1	2
5	4	2	1	2	1	-9999	1	3	3	3	3	3	3	3	2	3	3	3	3	1	2	3	2	3	3	0	0	0	0	0	2	3	3	3	3	3	3	0	1	0	0	0	1	0	0	2	3	4	5
6	5	2	-9999	-9999	2	2	-9999	3	3	-9999	3	3	3	3	3	3	3	3	3	1	2	-9999	-9999	-9999	-9999	0	0	0	0	0	3	2	3	2	3	2	3	0	1	0	0	0	0	1	0	1	3	4	4
5	5	1	1	2	1	1	1	-9999	2	-9999	3	-9999	-9999	3	2	-9999	3	3	3	1	-9999	3	3	3	3	0	0	0	0	0	-9999	-9999	-9999	-9999	-9999	-9999	-9999	0	0	0	0	0	-9999	-9999	-9999	-9999	-9999	-9999	-9999
5	4	3	3	2	3	3	1	2	2	2	3	3	3	2	3	3	3	3	3	1	-9999	3	3	2	3	0	0	0	0	0	-9999	-9999	-9999	-9999	-9999	-9999	-9999	0	0	0	0	0	-9999	-9999	-9999	-9999	-9999	-9999	-9999
5	5	1	1	2	1	1	2	3	2	2	-9999	2	-9999	2	2	2	3	3	3	1	-9999	3	3	3	3	0	0	0	0	0	3	3	3	3	3	3	3	0	1	0	0	0	0	1	0	3	3	3	4
4	4	-9999	-9999	-9999	2	3	3	-9999	-9999	-9999	3	3	3	2	2	3	3	3	3	1	2	-9999	-9999	3	-9999	0	0	0	0	0	3	3	3	2	3	3	3	0	1	0	0	0	0	1	0	2	1	1	5
5	5	1	1	1	1	1	1	-9999	-9999	2	2	2	-9999	3	3	3	3	3	3	1	1	2	1	2	1	0	0	0	0	0	3	3	3	3	2	3	3	0	0	0	0	1	0	1	0	4	1	1	2
5	4	2	2	2	2	2	2	3	3	2	3	3	3	-9999	2	3	3	3	3	1	1	2	1	3	1	0	1	0	0	0	3	3	3	2	2	3	3	0	1	0	0	0	0	1	0	1	4	4	5
4	4	3	3	1	1	1	1	3	3	3	3	3	3	3	3	3	3	3	3	1	2	2	2	3	3	0	0	0	0	0	3	3	3	3	3	3	3	0	1	0	0	0	1	0	0	2	3	3	4
4	4	2	2	-9999	-9999	-9999	-9999	-9999	-9999	-9999	3	3	-9999	-9999	-9999	-9999	3	3	3	1	-9999	2	1	2	2	0	1	0	0	0	2	3	3	2	3	3	3	0	1	0	0	0	1	0	0	2	4	4	4
5	4	3	2	-9999	2	2	-9999	3	3	-9999	3	3	3	-9999	2	3	3	3	3	1	2	2	2	3	2	0	0	0	0	0	-9999	3	3	2	2	3	3	0	1	0	0	0	0	1	0	3	1	2	4
4	4	2	2	2	2	2	2	3	3	3	3	3	3	3	2	3	3	3	3	1	1	2	1	3	2	0	1	0	0	0	2	3	3	-9999	2	3	3	0	0	1	0	0	1	0	0	2	4	4	5
6	5	2	2	2	2	2	2	2	2	-9999	3	3	3	3	3	3	3	3	3	1	2	3	2	3	3	0	0	0	0	0	-9999	-9999	-9999	-9999	-9999	-9999	-9999	0	0	0	0	0	-9999	-9999	-9999	-9999	-9999	-9999	-9999
6	5	2	2	2	1	1	1	2	2	2	2	2	3	2	2	3	3	3	3	1	-9999	3	2	2	2	0	0	0	0	0	3	3	3	2	-9999	2	3	0	1	0	0	0	0	1	0	2	3	3	4
5	4	3	3	3	2	2	2	2	2	2	3	3	3	2	2	3	3	3	3	1	2	2	1	1	3	0	0	0	0	0	-9999	-9999	-9999	-9999	-9999	-9999	-9999	0	1	0	0	0	1	0	0	2	4	4	5
5	4	-9999	-9999	-9999	1	2	-9999	-9999	-9999	2	3	3	3	3	-9999	3	3	3	3	1	-9999	3	-9999	2	2	0	0	0	0	0	-9999	-9999	-9999	-9999	-9999	-9999	-9999	0	0	0	0	0	-9999	-9999	-9999	-9999	-9999	-9999	-9999
4	4	3	3	3	3	-9999	3	3	3	3	3	3	3	3	3	3	3	3	3	1	2	1	1	-9999	1	0	0	0	0	0	3	3	3	3	3	3	3	0	0	1	0	0	1	0	0	1	4	4	5
4	4	3	3	-9999	-9999	2	3	3	3	3	3	3	3	3	3	3	3	3	3	1	2	1	1	1	2	0	1	0	0	0	3	2	2	1	2	2	3	0	0	0	0	0	0	1	0	2	3	4	4
5	4	2	2	1	3	2	1	3	3	3	2	2	-9999	3	-9999	3	-9999	-9999	-9999	1	1	-9999	-9999	1	2	0	1	1	0	0	3	3	3	1	2	3	3	0	0	0	0	0	-9999	-9999	-9999	2	3	5	5
5	4	-9999	-9999	-9999	-9999	-9999	-9999	-9999	-9999	-9999	-9999	-9999	-9999	-9999	-9999	-9999	-9999	-9999	-9999	1	-9999	2	2	2	2	0	0	0	0	0	-9999	-9999	-9999	-9999	-9999	-9999	-9999	0	0	0	0	0	-9999	-9999	-9999	-9999	-9999	-9999	-9999
5	4	2	2	1	-9999	1	1	-9999	-9999	2	3	2	2	1	1	1	-9999	-9999	-9999	1	1	-9999	-9999	-9999	-9999	0	1	0	0	0	3	3	3	1	2	3	3	0	0	0	1	0	1	0	0	3	4	3	1
4	4	-9999	-9999	-9999	-9999	-9999	-9999	-9999	-9999	-9999	-9999	-9999	-9999	-9999	-9999	-9999	-9999	-9999	-9999	1	-9999	-9999	2	1	2	0	0	0	0	0	3	3	3	3	3	3	3	0	0	1	0	0	0	1	0	2	2	4	5
5	4	-9999	-9999	-9999	-9999	-9999	2	-9999	-9999	-9999	-9999	-9999	-9999	-9999	-9999	2	-9999	-9999	-9999	1	1	3	3	3	3	0	0	0	0	0	3	3	3	-9999	-9999	3	3	0	1	0	0	0	1	0	0	2	3	4	3
6	5	3	3	-9999	-9999	-9999	-9999	-9999	-9999	2	3	3	-9999	2	3	2	2	2	-9999	1	-9999	1	1	2	1	0	1	0	0	0	2	2	3	3	3	3	3	0	0	1	0	0	0	1	0	3	2	2	3
5	4	3	3	-9999	-9999	-9999	3	3	3	3	3	3	3	3	2	-9999	3	3	-9999	1	2	-9999	-9999	3	3	0	0	0	0	0	3	3	3	3	3	3	3	0	0	0	1	0	1	0	0	3	2	3	3
5	4	-9999	-9999	-9999	2	-9999	2	-9999	-9999	-9999	-9999	2	-9999	2	1	2	-9999	-9999	-9999	1	1	3	3	3	3	0	1	0	0	0	3	3	3	-9999	-9999	3	3	0	1	0	0	0	1	0	0	3	2	3	4
6	5	-9999	-9999	-9999	2	-9999	-9999	-9999	-9999	-9999	3	3	3	3	-9999	3	3	3	-9999	1	2	2	2	3	-9999	0	1	0	0	0	3	3	3	3	3	3	3	0	1	0	0	0	0	1	0	5	1	1	5
4	4	2	2	2	2	2	2	3	2	2	3	3	3	2	1	3	3	3	2	3	2	1	1	1	1	0	1	0	0	0	3	3	3	2	3	3	3	0	1	0	0	0	0	1	0	2	3	3	3
5	4	3	2	1	1	1	2	2	1	1	2	2	2	2	2	2	2	2	2	3	-9999	1	1	1	2	0	0	0	0	0	-9999	-9999	-9999	-9999	-9999	-9999	-9999	0	0	0	0	0	-9999	-9999	-9999	-9999	-9999	-9999	-9999
5	4	3	2	2	-9999	1	1	3	3	3	3	3	3	2	1	1	3	3	3	3	2	3	2	3	3	0	0	0	0	0	-9999	-9999	-9999	-9999	-9999	-9999	-9999	0	1	0	0	0	0	1	0	1	5	4	5
5	5	2	2	2	1	2	1	3	2	3	3	3	3	2	2	2	3	3	3	3	2	3	2	1	2	0	0	0	0	0	3	3	3	3	3	3	3	0	1	0	0	0	0	1	0	1	1	1	1
5	4	2	2	2	2	1	2	2	2	2	-9999	-9999	-9999	2	2	-9999	-9999	-9999	-9999	3	2	3	3	3	3	0	0	0	0	0	3	3	3	2	2	3	3	0	1	0	0	0	1	0	0	3	2	2	3
4	4	-9999	-9999	-9999	-9999	-9999	-9999	-9999	-9999	-9999	3	3	3	3	3	3	3	3	-9999	1	2	1	-9999	-9999	-9999	0	0	0	0	0	-9999	-9999	-9999	-9999	-9999	-9999	-9999	0	0	0	0	0	-9999	-9999	-9999	-9999	-9999	-9999	-9999
4	4	1	1	1	1	1	-9999	-9999	1	1	2	2	2	1	1	2	1	-9999	1	1	2	1	1	1	2	0	1	0	0	0	3	3	3	2	2	3	3	0	1	0	0	0	1	0	0	2	3	3	4
5	4	3	2	3	3	3	2	-9999	3	3	3	3	3	3	2	3	-9999	-9999	3	1	2	3	2	3	3	0	0	0	0	0	3	3	3	3	3	3	3	0	1	0	0	0	1	0	0	2	4	3	5
5	4	2	1	-9999	1	-9999	-9999	-9999	1	3	-9999	-9999	-9999	-9999	3	-9999	-9999	-9999	3	1	-9999	2	3	3	2	0	1	0	0	0	-9999	-9999	-9999	-9999	-9999	-9999	-9999	0	1	0	0	0	0	1	0	-9999	3	3	5
5	4	-9999	-9999	-9999	-9999	2	-9999	3	-9999	-9999	-9999	-9999	-9999	-9999	2	-9999	-9999	-9999	-9999	1	2	-9999	-9999	-9999	-9999	0	0	0	0	0	2	3	3	3	2	3	3	0	0	0	0	0	-9999	-9999	-9999	-9999	-9999	-9999	-9999
5	4	2	2	2	2	2	-9999	2	2	1	3	-9999	2	2	2	2	3	1	2	1	1	-9999	2	-9999	-9999	-9999	0	0	0	0	3	3	3	3	2	2	3	0	0	1	0	0	0	1	0	3	2	2	3
5	4	1	1	1	1	1	1	-9999	-9999	2	3	2	-9999	3	1	1	3	2	2	1	1	-9999	3	-9999	-9999	-9999	1	1	0	0	2	2	1	2	2	2	3	1	0	0	0	0	1	0	0	3	2	2	1
6	5	2	2	1	1	1	1	3	3	3	3	3	3	3	3	3	3	3	3	1	-9999	2	1	1	1	-9999	1	0	0	0	3	2	3	3	3	3	3	0	0	1	0	0	0	1	0	1	3	3	4
6	5	-9999	-9999	3	3	2	2	3	3	3	-9999	2	3	3	1	1	1	1	3	1	2	2	-9999	-9999	-9999	-9999	0	0	0	0	3	3	3	3	3	2	2	0	1	0	0	0	0	1	0	1	-9999	5	3
5	4	2	1	1	1	1	2	1	1	2	3	-9999	2	1	1	1	2	2	-9999	2	2	-9999	2	3	-9999	-9999	0	0	0	0	3	3	3	2	2	1	1	0	1	0	0	0	0	1	0	3	2	2	3
6	5	1	1	-9999	3	3	3	3	3	3	3	3	3	2	2	3	1	3	2	1	1	2	1	2	1	0	0	0	0	0	2	3	2	3	3	3	3	0	0	1	0	0	0	1	0	2	1	3	4
5	5	1	2	1	2	-9999	1	-9999	1	1	1	1	1	1	1	1	1	3	2	1	1	1	1	1	2	0	1	0	0	0	3	-9999	3	3	3	3	3	0	1	0	0	0	0	1	0	4	1	1	5
5	4	-9999	-9999	3	3	3	3	3	3	3	3	3	3	3	3	3	3	3	3	1	2	3	3	3	3	0	1	0	0	0	3	3	3	3	3	3	3	0	0	0	0	1	0	1	0	3	2	3	2
5	4	2	2	-9999	3	2	2	-9999	-9999	-9999	2	2	2	1	2	2	3	3	3	1	-9999	2	2	3	2	0	0	0	0	0	-9999	-9999	-9999	-9999	-9999	-9999	-9999	0	0	0	0	0	-9999	-9999	-9999	-9999	-9999	-9999	-9999
5	5	3	3	3	3	3	3	3	3	3	3	3	3	3	3	3	3	3	3	1	2	-9999	-9999	-9999	-9999	0	0	0	0	0	3	3	3	3	3	2	3	0	1	0	0	0	1	0	0	2	3	4	5
6	5	-9999	2	2	-9999	-9999	-9999	-9999	-9999	3	-9999	2	-9999	3	-9999	-9999	3	3	3	1	2	3	2	2	2	-9999	1	0	0	0	3	3	2	2	3	2	3	0	1	0	0	0	1	0	0	3	3	4	4
5	4	1	1	2	1	2	2	3	2	2	2	1	2	2	-9999	2	2	2	2	1	-9999	3	2	3	1	1	1	0	0	0	3	3	2	2	2	2	3	0	0	1	0	0	0	1	0	2	1	3	3
5	4	2	2	1	-9999	2	1	3	3	3	3	2	2	3	2	1	3	3	3	1	1	-9999	3	3	1	1	1	0	0	0	-9999	2	2	3	3	3	3	0	0	0	0	0	-9999	-9999	-9999	-9999	-9999	-9999	-9999
5	4	2	2	3	3	-9999	-9999	2	2	3	2	2	-9999	-9999	1	-9999	2	2	3	1	1	2	-9999	-9999	3	1	0	0	0	0	3	3	3	3	3	3	3	1	0	0	0	0	0	1	0	3	3	3	5
5	5	1	1	-9999	1	-9999	1	3	3	3	-9999	2	3	2	3	3	3	3	3	1	2	1	1	3	1	1	0	0	0	0	3	3	2	2	3	3	3	0	0	0	0	1	1	0	0	3	1	3	4
6	5	2	3	-9999	-9999	3	-9999	3	3	2	2	1	3	3	3	3	-9999	-9999	-9999	1	2	-9999	-9999	-9999	-9999	1	0	0	0	0	3	3	3	2	2	3	3	1	0	0	0	0	0	1	0	3	1	1	3
4	4	1	1	1	1	1	2	2	1	1	1	1	1	2	2	2	2	1	1	2	-9999	3	1	3	1	1	0	0	0	0	-9999	-9999	-9999	-9999	-9999	-9999	-9999	0	0	0	0	0	-9999	-9999	-9999	-9999	-9999	-9999	-9999
4	4	2	2	1	1	1	2	3	2	2	3	2	2	2	2	2	2	3	2	3	-9999	2	1	3	-9999	1	1	0	0	0	-9999	-9999	-9999	-9999	-9999	-9999	-9999	0	0	0	0	0	-9999	-9999	-9999	-9999	-9999	-9999	-9999
5	5	2	2	1	2	2	2	3	2	1	1	1	2	2	2	1	2	2	1	1	1	2	1	1	1	0	1	0	0	0	3	3	3	2	3	3	3	1	0	0	0	0	1	0	0	2	3	3	3
6	5	1	2	1	2	2	1	2	2	1	2	3	3	2	1	3	3	3	2	1	2	2	-9999	-9999	3	0	1	0	0	0	3	3	3	2	3	-9999	3	0	1	0	0	0	0	1	0	4	1	1	3
6	5	2	3	1	2	1	1	3	3	3	3	3	3	3	3	3	3	3	3	1	-9999	2	1	1	2	0	0	0	0	0	3	2	3	2	2	3	3	1	0	0	0	0	0	1	0	4	1	1	3
5	4	3	3	2	3	3	2	2	3	2	3	3	3	3	3	3	2	3	3	1	1	1	1	1	2	0	1	0	0	0	3	3	2	2	2	3	3	0	0	0	1	0	-9999	-9999	-9999	2	3	4	5
4	4	-9999	-9999	-9999	-9999	-9999	-9999	-9999	-9999	-9999	-9999	2	-9999	-9999	2	-9999	-9999	2	-9999	1	-9999	-9999	-9999	-9999	-9999	0	0	0	0	0	3	3	3	2	2	3	3	0	0	0	0	1	0	1	0	2	3	3	4
6	5	2	2	-9999	2	2	-9999	-9999	-9999	-9999	-9999	-9999	-9999	2	2	-9999	-9999	-9999	-9999	1	2	1	1	1	1	0	1	0	0	0	3	3	3	2	2	-9999	3	0	0	0	0	0	1	0	0	3	3	3	5
6	5	2	2	-9999	-9999	-9999	-9999	3	3	-9999	-9999	-9999	3	-9999	2	-9999	3	3	-9999	1	-9999	3	2	3	3	0	0	0	0	0	-9999	-9999	-9999	-9999	-9999	-9999	-9999	0	0	0	0	0	-9999	-9999	-9999	-9999	-9999	-9999	-9999
6	5	2	1	1	1	1	1	1	1	1	2	-9999	-9999	-9999	-9999	-9999	2	2	2	3	-9999	2	2	2	2	0	0	0	0	0	-9999	-9999	-9999	-9999	-9999	-9999	-9999	0	0	0	0	0	-9999	-9999	-9999	-9999	-9999	-9999	-9999
5	4	2	3	1	2	1	2	3	2	3	3	3	2	2	1	3	2	2	2	3	-9999	1	1	-9999	2	0	1	0	0	0	3	2	3	3	2	3	3	1	0	0	0	0	0	1	0	3	1	1	3
5	4	2	2	2	2	2	2	-9999	-9999	-9999	2	2	3	2	2	-9999	3	3	-9999	3	2	3	-9999	2	2	0	0	0	0	0	3	3	3	3	3	2	3	1	0	0	0	0	0	1	0	2	3	3	3
6	5	2	2	3	-9999	3	2	3	3	2	1	1	-9999	2	2	2	3	2	3	1	1	2	2	2	1	0	1	0	0	0	3	3	3	2	2	-9999	3	0	0	0	0	1	0	1	0	4	2	2	3
4	4	3	3	3	2	2	3	1	1	1	1	1	1	1	1	1	1	1	1	3	1	2	3	1	1	-9999	1	0	0	0	2	2	3	1	2	3	3	0	0	0	0	1	1	0	0	3	1	4	5
6	5	2	1	1	2	1	1	1	1	1	3	2	1	1	1	1	1	1	1	3	1	2	1	2	2	1	1	0	0	1	3	3	3	3	2	2	3	0	0	1	0	0	0	1	0	2	2	3	3
5	4	1	1	-9999	1	1	-9999	-9999	2	-9999	3	3	2	2	2	2	1	1	1	1	2	-9999	-9999	-9999	-9999	0	0	0	0	0	2	3	2	1	2	2	2	0	0	1	0	0	0	1	0	1	3	4	3
5	4	2	2	3	3	3	2	3	3	3	3	3	2	1	1	1	3	2	1	1	2	1	3	2	1	0	1	0	0	1	-9999	-9999	-9999	-9999	-9999	-9999	-9999	0	0	1	0	0	0	1	0	4	3	5	2
4	4	2	2	3	1	1	2	2	2	1	2	2	1	3	1	1	2	1	2	1	-9999	3	2	1	3	0	1	0	0	1	3	3	3	3	3	3	3	0	0	1	0	0	1	0	0	2	2	3	4
5	4	-9999	-9999	-9999	-9999	-9999	3	-9999	-9999	-9999	2	2	1	3	2	2	-9999	-9999	2	1	-9999	2	-9999	-9999	-9999	0	0	0	0	0	-9999	-9999	-9999	-9999	-9999	-9999	-9999	0	0	0	0	0	-9999	-9999	-9999	-9999	-9999	-9999	-9999
5	4	2	2	1	1	1	1	2	2	3	3	3	2	1	1	2	3	2	3	1	2	1	3	1	1	0	1	0	0	0	2	2	-9999	1	3	3	3	0	0	1	0	0	0	1	0	2	3	3	4
4	4	1	1	1	1	1	1	-9999	2	3	1	1	1	1	1	1	3	2	3	1	1	3	2	3	2	0	1	0	0	0	2	-9999	3	3	2	3	3	0	0	1	0	0	1	0	0	2	4	-9999	5
5	4	3	3	3	3	3	3	3	3	3	3	3	3	3	3	3	3	3	3	1	2	2	1	1	2	0	1	0	0	0	-9999	-9999	-9999	-9999	-9999	-9999	-9999	0	0	1	0	0	0	1	0	2	-9999	-9999	-9999
5	4	3	3	3	3	3	3	3	3	3	3	3	3	3	3	3	3	3	3	1	2	1	1	1	2	0	1	0	0	1	-9999	-9999	-9999	-9999	-9999	-9999	-9999	0	0	1	0	0	0	1	0	2	3	4	4
5	4	-9999	-9999	-9999	-9999	-9999	-9999	3	-9999	-9999	3	3	-9999	-9999	-9999	-9999	-9999	-9999	-9999	1	-9999	1	1	2	2	0	1	0	0	0	-9999	3	-9999	2	-9999	2	-9999	0	0	1	0	0	0	1	0	2	4	4	2
5	4	2	2	2	-9999	2	2	-9999	-9999	2	-9999	-9999	2	-9999	2	-9999	-9999	-9999	-9999	3	1	-9999	-9999	1	-9999	0	0	0	0	0	3	3	3	1	3	2	3	1	0	0	0	0	0	1	0	5	1	3	3
5	4	1	1	1	2	1	1	1	1	1	3	3	2	2	2	2	3	3	2	1	2	1	1	1	1	0	1	0	0	0	2	2	-9999	2	-9999	3	3	0	0	1	0	0	0	1	0	3	3	4	4
5	4	-9999	-9999	1	3	-9999	3	-9999	-9999	2	3	3	1	3	2	3	-9999	-9999	2	3	-9999	-9999	1	1	2	0	0	0	0	0	3	3	2	1	3	2	3	0	0	0	0	1	0	1	0	4	2	2	3
6	5	3	3	2	-9999	-9999	-9999	2	3	3	1	1	1	1	1	1	1	1	1	1	2	-9999	1	1	1	0	0	0	0	0	3	3	-9999	3	3	3	3	1	0	0	0	0	0	1	0	5	1	1	1
5	4	3	2	2	2	2	1	2	1	1	1	1	1	1	1	1	2	1	1	1	1	1	1	1	1	1	1	0	0	0	3	3	3	2	2	2	3	0	0	1	0	0	0	1	0	4	1	1	4
5	4	1	1	1	1	1	1	3	2	2	-9999	-9999	2	-9999	2	-9999	-9999	-9999	1	1	-9999	3	3	3	3	1	1	1	0	0	2	2	3	3	3	3	3	1	0	0	0	0	1	0	0	3	2	2	4
4	4	1	-9999	2	2	1	1	2	-9999	-9999	3	3	1	2	1	1	2	-9999	1	1	-9999	2	1	1	-9999	1	1	0	0	1	2	2	-9999	2	-9999	3	3	0	0	1	0	0	1	0	0	3	4	3	-9999
4	4	3	3	1	2	1	2	2	1	1	3	3	2	2	1	3	1	1	1	1	2	2	1	2	3	1	0	0	0	0	3	3	3	2	2	3	3	0	0	0	1	0	0	1	0	3	1	1	3
5	4	2	2	3	2	1	-9999	-9999	-9999	-9999	2	-9999	1	1	1	1	-9999	1	2	1	-9999	1	1	-9999	1	1	1	0	0	1	2	2	3	3	-9999	-9999	-9999	0	0	0	1	0	1	0	0	2	5	5	5
5	4	1	1	1	1	1	1	3	3	2	3	-9999	-9999	-9999	2	2	3	3	2	1	1	1	1	1	1	1	1	0	0	1	2	2	1	3	2	2	3	0	0	1	0	0	1	0	0	3	3	4	4
5	4	2	2	2	2	2	2	3	-9999	-9999	3	3	3	2	2	-9999	-9999	3	3	1	1	2	3	2	-9999	1	1	0	0	0	2	2	3	2	3	2	3	1	0	0	0	0	1	0	0	2	4	4	4
5	4	1	1	1	1	1	1	3	2	3	3	3	3	3	3	3	3	3	3	1	1	3	-9999	3	2	1	1	0	0	0	3	3	3	3	3	3	3	1	0	0	0	0	1	0	0	4	1	1	3
5	4	1	1	1	2	2	1	-9999	1	1	3	2	2	1	1	1	3	3	3	1	-9999	2	1	3	2	1	1	1	0	0	-9999	-9999	-9999	-9999	-9999	-9999	-9999	0	0	0	0	0	-9999	-9999	-9999	-9999	-9999	-9999	-9999
6	5	2	2	1	2	2	-9999	1	2	3	3	2	1	3	1	-9999	2	2	3	1	2	3	3	-9999	1	1	1	0	0	0	3	2	3	2	2	3	3	0	0	0	1	0	0	1	0	2	3	4	3
5	4	-9999	-9999	-9999	-9999	-9999	-9999	-9999	-9999	-9999	-9999	-9999	2	2	2	-9999	-9999	-9999	-9999	3	2	2	3	1	3	1	0	0	0	0	3	3	2	2	3	3	3	0	0	0	0	1	1	0	0	2	5	4	5
4	4	-9999	-9999	-9999	2	2	2	-9999	-9999	-9999	3	3	2	1	1	2	1	1	1	1	-9999	2	1	1	1	0	1	0	0	0	2	2	3	2	2	3	3	0	0	1	0	0	0	1	0	2	4	4	4
5	4	1	1	1	2	1	1	2	1	1	1	1	1	1	1	1	1	1	1	1	2	1	-9999	1	1	0	1	0	0	0	2	3	3	3	2	3	3	0	0	1	0	0	1	0	0	1	1	3	1
4	4	2	1	1	2	1	1	1	1	1	-9999	-9999	1	1	1	1	1	1	1	1	-9999	2	2	2	2	0	1	0	0	1	-9999	3	3	3	3	3	3	1	0	0	0	0	0	0	1	4	1	1	1
5	4	1	1	2	1	-9999	1	1	1	1	1	1	1	1	1	1	1	1	1	1	1	-9999	2	1	-9999	0	1	0	0	0	3	3	3	3	3	3	3	0	0	1	0	0	0	1	0	1	4	3	1
4	4	1	2	1	1	1	1	2	2	1	3	3	1	1	1	1	2	2	1	1	-9999	3	1	-9999	2	0	1	0	0	0	-9999	-9999	-9999	-9999	-9999	-9999	-9999	0	0	0	0	0	-9999	-9999	-9999	-9999	-9999	-9999	-9999
5	4	2	2	1	1	1	1	3	1	1	3	3	-9999	1	2	1	2	2	1	1	2	2	1	1	3	0	1	0	1	0	1	3	3	1	2	3	3	0	0	1	0	0	0	1	0	2	4	5	5
5	4	1	1	1	1	1	1	1	1	1	1	1	1	1	1	1	1	1	1	1	1	2	1	3	3	0	0	0	0	0	2	3	3	2	3	3	3	0	0	0	0	1	1	0	0	4	1	4	2
6	5	2	2	2	1	1	2	-9999	-9999	2	2	2	-9999	1	2	-9999	3	-9999	2	1	-9999	1	1	1	1	0	1	0	0	0	2	2	3	3	3	-9999	3	1	0	0	0	0	1	0	0	3	2	2	2
6	5	1	1	1	1	1	1	-9999	1	2	-9999	-9999	1	2	1	2	2	1	2	1	-9999	3	-9999	-9999	2	0	0	0	0	0	-9999	-9999	-9999	-9999	-9999	-9999	-9999	0	0	0	0	0	-9999	-9999	-9999	-9999	-9999	-9999	-9999
4	4	3	3	3	2	3	3	3	3	1	-9999	3	2	3	2	1	3	3	2	1	1	2	1	-9999	2	0	1	0	0	1	2	3	3	2	3	2	2	0	0	0	1	0	1	0	0	3	2	2	4
5	4	2	2	1	3	1	1	3	-9999	2	1	3	2	1	1	1	3	2	2	1	2	-9999	-9999	1	3	0	0	0	0	0	3	-9999	2	1	2	3	3	0	0	1	0	0	1	0	0	2	3	3	3
5	4	-9999	-9999	1	1	1	2	-9999	-9999	3	3	3	1	1	1	-9999	-9999	-9999	2	1	1	2	3	3	2	0	1	0	0	1	2	2	3	2	3	3	3	0	0	1	0	0	1	0	0	2	3	3	4
5	4	-9999	-9999	1	1	1	2	2	-9999	2	-9999	-9999	-9999	-9999	-9999	-9999	-9999	-9999	2	1	-9999	3	1	-9999	-9999	0	1	0	0	0	3	2	2	2	2	2	2	0	0	1	0	0	0	1	0	3	2	3	4
4	4	1	1	1	1	1	1	1	1	1	3	3	1	1	1	3	3	3	2	1	2	2	1	1	-9999	0	0	0	0	0	3	3	3	1	2	3	3	0	0	1	0	0	0	1	0	2	3	4	4
5	4	-9999	3	2	2	2	2	2	2	2	3	3	3	3	2	2	-9999	-9999	2	1	2	2	3	3	2	0	1	0	0	0	2	3	3	2	3	2	3	1	0	0	0	0	0	1	0	2	3	3	5
4	4	-9999	2	1	2	1	-9999	2	-9999	1	-9999	-9999	2	-9999	2	-9999	2	-9999	2	1	2	3	2	1	3	0	0	0	0	0	3	3	2	2	3	2	3	1	0	0	0	0	0	1	0	2	1	3	3
5	4	2	2	1	2	1	1	-9999	2	2	2	2	2	2	2	2	2	2	2	1	2	1	1	-9999	3	0	1	0	0	1	3	3	3	2	2	3	3	1	0	0	0	0	1	0	0	2	3	3	4
5	4	1	1	1	1	2	2	2	2	2	3	3	-9999	-9999	-9999	-9999	1	1	2	1	-9999	1	1	1	1	0	1	0	0	1	-9999	3	3	3	3	3	3	0	0	0	1	0	0	1	0	1	2	5	5
5	4	3	3	3	2	2	2	3	2	1	3	3	3	3	2	3	3	3	2	1	2	2	2	1	3	0	1	0	0	0	2	3	3	2	3	3	3	0	0	0	1	0	1	0	0	2	5	5	5
4	4	-9999	-9999	2	2	2	3	3	2	-9999	3	2	1	-9999	2	2	3	3	2	1	2	1	1	2	2	0	1	0	0	0	3	3	3	3	3	3	3	0	0	1	0	0	0	1	0	2	3	4	4
5	4	3	3	1	1	1	1	3	1	-9999	3	3	2	2	-9999	2	-9999	2	2	1	2	2	1	2	2	0	0	0	0	0	3	2	3	2	3	2	3	0	0	1	0	0	0	1	0	2	2	2	4
5	4	3	3	3	2	-9999	3	-9999	-9999	-9999	3	3	1	1	2	-9999	2	2	2	1	2	-9999	1	3	2	0	0	0	0	0	1	3	2	-9999	2	2	3	0	1	0	0	0	1	0	0	1	3	3	3
5	4	1	1	2	-9999	-9999	1	3	1	1	-9999	-9999	2	1	-9999	2	2	2	2	1	2	2	2	1	2	0	1	1	0	0	3	2	-9999	-9999	-9999	-9999	3	0	0	1	0	0	0	1	0	2	-9999	-9999	-9999
5	4	3	3	3	3	3	3	3	3	3	3	3	3	3	2	2	3	3	2	1	2	2	2	2	2	0	0	0	0	0	-9999	3	-9999	2	3	-9999	-9999	0	0	0	0	1	1	0	0	2	1	5	3
4	4	-9999	-9999	2	-9999	2	2	-9999	2	2	3	3	3	-9999	-9999	-9999	-9999	-9999	2	1	2	-9999	-9999	-9999	-9999	0	0	0	0	0	-9999	3	3	2	3	-9999	3	0	0	1	0	0	1	0	0	2	2	3	3
6	5	3	3	3	-9999	2	2	-9999	-9999	2	2	3	2	3	2	2	-9999	-9999	2	1	1	2	-9999	-9999	-9999	0	0	0	0	0	3	3	3	2	2	2	3	1	0	0	0	0	0	1	0	3	2	3	2
5	4	2	2	1	1	1	1	2	3	2	3	2	1	1	1	2	2	2	2	1	2	-9999	-9999	3	-9999	0	0	0	0	0	3	3	3	2	3	2	2	1	0	0	0	0	0	1	0	3	3	4	3
6	5	2	2	2	2	2	1	2	1	1	3	3	3	3	2	3	2	2	2	1	1	2	1	1	1	0	1	0	0	0	3	3	3	2	2	2	3	0	0	0	1	0	0	1	0	3	2	2	4
5	4	2	2	1	2	2	1	3	3	3	3	2	1	2	1	1	3	3	3	1	2	2	1	3	3	0	0	0	0	0	3	2	3	1	3	3	3	1	0	0	0	0	1	0	0	3	2	2	3
4	4	3	3	3	3	3	3	3	3	3	3	3	3	3	3	3	3	3	3	1	2	-9999	-9999	-9999	-9999	0	0	0	0	0	-9999	2	3	3	3	3	3	0	0	0	1	0	1	0	0	2	2	3	4
5	4	3	3	3	3	3	3	3	3	3	3	3	3	3	3	3	3	3	3	1	-9999	2	1	1	2	0	0	0	0	1	2	3	3	3	3	3	3	0	0	1	0	0	1	0	0	3	2	2	5
4	4	3	3	1	3	1	3	3	3	3	3	3	3	1	1	3	3	3	3	1	2	1	1	1	1	0	0	0	0	0	3	3	3	3	3	3	3	0	0	1	0	0	1	0	0	3	4	3	4
4	4	-9999	-9999	2	3	3	2	-9999	-9999	2	3	3	2	2	2	-9999	-9999	-9999	3	1	2	3	3	2	3	0	1	1	0	0	2	2	3	2	2	2	3	0	0	0	1	0	1	0	0	2	2	3	3
5	4	-9999	-9999	-9999	-9999	-9999	-9999	-9999	-9999	-9999	3	3	-9999	3	3	3	3	3	3	1	2	2	3	3	2	0	1	0	0	0	2	2	3	2	3	3	3	0	0	0	1	0	0	1	0	2	3	3	3
4	4	3	3	-9999	3	2	3	2	2	2	3	3	3	2	3	-9999	3	3	3	1	2	3	2	2	3	0	1	0	0	0	-9999	-9999	-9999	-9999	-9999	3	3	0	0	1	0	0	1	0	0	1	3	4	4
5	4	3	3	3	3	3	3	3	3	3	3	3	3	2	3	3	3	3	3	1	-9999	1	1	1	1	0	1	0	1	0	2	1	3	1	1	2	3	1	0	0	0	0	1	0	0	2	1	1	1
5	4	-9999	-9999	-9999	-9999	3	-9999	-9999	3	1	3	3	2	1	1	2	3	3	3	1	1	2	1	2	3	0	0	0	0	0	1	1	3	3	2	3	3	0	0	1	0	0	1	0	0	1	2	3	4
5	4	2	3	2	3	2	3	3	3	3	3	3	3	3	2	3	3	3	3	1	2	1	1	1	2	0	1	0	0	1	-9999	-9999	-9999	-9999	-9999	-9999	-9999	0	0	0	0	0	1	0	0	1	-9999	-9999	-9999
5	4	-9999	-9999	2	-9999	2	1	1	1	1	1	1	1	1	3	1	1	1	3	1	1	1	1	1	2	0	1	0	0	0	2	2	3	1	2	3	3	0	0	0	1	0	1	0	0	2	1	3	1
5	5	2	2	3	3	2	-9999	3	3	3	3	3	3	2	1	3	3	3	3	1	2	3	2	3	3	0	1	1	0	0	3	3	3	3	3	3	3	1	0	0	0	0	1	0	0	2	3	3	4
5	5	3	-9999	3	3	3	-9999	2	-9999	-9999	-9999	-9999	3	3	2	-9999	2	3	3	1	2	3	2	3	3	0	0	0	0	0	3	3	3	-9999	3	3	3	0	0	0	0	0	-9999	-9999	-9999	-9999	-9999	-9999	-9999
6	5	1	1	2	1	2	1	2	2	3	3	3	3	3	3	3	3	3	3	1	1	3	3	3	3	0	1	0	0	0	-9999	3	2	3	3	3	3	0	0	1	0	0	1	0	0	2	4	3	2
5	5	-9999	2	-9999	-9999	3	-9999	-9999	-9999	-9999	-9999	2	3	1	2	2	2	3	-9999	1	1	2	-9999	1	2	0	1	0	0	0	3	3	3	-9999	3	3	3	0	0	0	0	1	0	1	0	3	3	4	4
5	5	3	3	-9999	-9999	-9999	-9999	-9999	-9999	-9999	-9999	-9999	-9999	-9999	2	-9999	3	-9999	-9999	1	2	2	1	-9999	2	0	0	0	0	0	-9999	-9999	-9999	-9999	-9999	-9999	-9999	0	0	0	0	1	1	0	0	2	5	5	5
5	5	3	2	3	2	3	-9999	-9999	-9999	-9999	3	-9999	-9999	-9999	3	-9999	-9999	-9999	-9999	1	2	3	2	2	2	0	0	0	0	0	2	3	2	-9999	3	3	3	1	0	0	0	0	0	1	0	2	3	3	4
4	4	3	3	1	2	2	2	1	2	2	3	3	2	-9999	2	-9999	2	3	-9999	1	2	3	2	2	3	0	0	0	0	0	3	3	2	3	3	2	3	0	1	0	0	0	0	1	0	2	3	3	4
4	4	-9999	-9999	-9999	-9999	-9999	-9999	-9999	3	3	-9999	-9999	-9999	-9999	-9999	-9999	-9999	-9999	-9999	1	-9999	1	1	1	2	0	1	0	0	1	3	3	3	2	3	3	3	0	0	1	0	0	1	0	0	1	-9999	-9999	-9999
5	4	-9999	-9999	-9999	-9999	3	3	3	3	-9999	-9999	-9999	-9999	1	-9999	1	3	-9999	-9999	1	1	1	3	1	2	0	1	0	0	0	-9999	3	3	2	-9999	3	3	0	0	1	0	0	0	1	0	2	1	1	5
5	4	-9999	-9999	-9999	-9999	2	-9999	2	-9999	2	-9999	-9999	2	2	2	2	-9999	-9999	-9999	1	-9999	2	1	2	2	0	0	0	0	0	2	3	3	2	2	3	3	0	0	1	0	0	0	1	0	3	3	4	4
4	4	-9999	-9999	1	2	2	1	2	-9999	-9999	-9999	-9999	2	-9999	-9999	2	2	-9999	-9999	1	2	2	-9999	2	-9999	0	0	0	0	0	-9999	-9999	-9999	-9999	-9999	-9999	-9999	0	0	1	0	0	0	1	0	1	4	4	4
5	4	1	1	1	1	1	1	1	1	1	-9999	-9999	-9999	-9999	-9999	-9999	-9999	-9999	-9999	1	2	2	2	-9999	3	0	0	0	0	0	2	2	3	2	-9999	3	3	0	0	0	1	0	0	1	0	2	3	3	4
5	4	2	2	2	2	3	-9999	-9999	-9999	-9999	-9999	-9999	1	-9999	2	2	2	2	-9999	1	-9999	1	1	-9999	2	0	1	0	0	0	3	2	3	2	3	3	3	0	0	1	0	0	0	1	0	2	3	4	4
5	4	2	2	-9999	3	2	2	2	2	2	-9999	-9999	-9999	-9999	-9999	-9999	-9999	-9999	-9999	1	-9999	2	2	2	2	0	0	0	0	0	-9999	-9999	-9999	-9999	-9999	-9999	-9999	1	0	0	0	0	0	0	1	-9999	-9999	-9999	-9999
6	5	-9999	-9999	-9999	-9999	-9999	2	-9999	-9999	-9999	-9999	-9999	-9999	-9999	-9999	-9999	-9999	-9999	-9999	1	2	-9999	-9999	-9999	-9999	0	0	0	0	0	3	3	3	-9999	2	3	3	0	0	0	0	0	0	1	0	-9999	2	2	4
5	4	3	3	3	1	3	3	3	3	1	1	1	1	1	1	1	2	2	1	2	-9999	1	1	2	3	0	1	0	0	0	-9999	-9999	-9999	-9999	-9999	-9999	-9999	0	0	0	0	0	-9999	-9999	-9999	-9999	-9999	-9999	-9999
5	4	3	3	3	1	3	3	3	3	2	1	1	1	1	1	1	1	1	1	2	-9999	2	2	2	2	0	1	0	0	0	2	2	2	2	2	2	2	0	0	0	1	0	1	0	0	3	3	3	3
4	4	3	2	3	1	2	3	1	1	1	1	-9999	1	1	3	2	-9999	-9999	2	2	1	1	1	1	1	0	1	0	1	0	3	2	-9999	2	-9999	-9999	-9999	0	0	1	0	0	1	0	0	3	2	3	5
5	4	2	-9999	1	2	-9999	1	2	-9999	2	3	3	2	2	2	1	2	2	3	2	1	2	1	1	1	0	1	0	0	0	2	3	2	2	2	2	3	0	0	1	0	0	0	1	0	2	4	3	4
6	5	-9999	-9999	-9999	-9999	-9999	-9999	-9999	-9999	-9999	-9999	-9999	-9999	-9999	-9999	-9999	-9999	-9999	-9999	2	2	1	1	1	1	0	1	0	1	0	-9999	-9999	-9999	-9999	-9999	-9999	-9999	0	0	0	0	0	-9999	-9999	-9999	-9999	-9999	-9999	-9999
5	4	-9999	-9999	-9999	2	1	2	1	1	1	-9999	-9999	-9999	2	2	1	1	1	1	3	2	2	1	3	2	0	0	0	0	0	3	3	3	3	3	3	3	0	1	0	0	0	0	1	0	2	3	3	4
4	4	1	2	2	3	1	2	2	1	1	3	-9999	2	2	2	2	1	3	2	3	2	2	1	1	-9999	0	1	0	0	0	2	-9999	-9999	2	3	3	3	0	0	0	1	0	0	1	0	2	3	4	-9999
4	4	2	2	2	3	2	3	-9999	-9999	2	3	3	2	-9999	-9999	2	1	3	2	3	-9999	-9999	1	1	-9999	0	1	0	0	0	2	-9999	-9999	2	2	3	3	1	0	0	0	0	0	1	0	2	3	3	5
6	5	1	1	1	1	1	1	2	2	1	2	2	2	2	2	2	3	3	3	3	1	1	1	2	1	0	1	0	0	0	3	3	3	2	3	3	3	0	0	1	0	0	0	1	0	3	2	2	2
6	5	3	3	1	3	1	1	2	1	1	3	3	3	3	3	3	3	3	3	3	2	1	2	1	1	0	1	0	0	0	3	3	2	2	2	2	3	0	0	0	0	0	-9999	-9999	-9999	-9999	-9999	-9999	-9999
5	4	-9999	-9999	-9999	3	3	3	3	3	3	-9999	-9999	-9999	-9999	-9999	-9999	-9999	-9999	-9999	3	2	2	1	3	-9999	0	0	0	0	0	3	-9999	-9999	3	3	2	3	1	0	0	0	0	0	1	0	2	3	4	5
4	4	-9999	-9999	-9999	3	-9999	3	-9999	-9999	-9999	3	-9999	-9999	2	3	3	-9999	-9999	-9999	3	2	2	3	1	2	0	1	0	0	0	3	3	2	1	3	3	3	0	0	1	0	0	0	1	0	3	2	2	5
5	4	-9999	-9999	-9999	-9999	-9999	-9999	-9999	-9999	-9999	-9999	-9999	-9999	-9999	-9999	-9999	-9999	-9999	-9999	3	2	-9999	-9999	-9999	-9999	0	0	0	0	0	-9999	-9999	-9999	-9999	-9999	-9999	-9999	0	0	0	0	0	-9999	-9999	-9999	-9999	-9999	-9999	-9999
5	4	-9999	2	3	3	3	3	3	3	3	3	3	3	1	1	2	1	3	1	1	1	-9999	-9999	-9999	-9999	0	0	0	0	0	3	2	3	3	3	3	3	0	1	0	0	0	1	0	0	4	2	3	1
4	4	-9999	-9999	-9999	3	3	3	3	3	3	-9999	-9999	3	1	1	2	1	3	1	1	1	-9999	1	3	2	0	0	0	0	0	3	3	-9999	3	-9999	-9999	-9999	0	1	0	0	0	1	0	0	2	3	4	3
5	4	-9999	-9999	2	1	2	1	-9999	-9999	2	-9999	-9999	2	1	1	1	-9999	1	2	1	2	1	-9999	-9999	2	0	1	0	0	0	3	-9999	-9999	2	3	-9999	3	0	0	1	0	0	0	1	0	3	2	2	4
5	4	1	2	2	2	1	1	-9999	-9999	3	3	3	2	-9999	2	-9999	-9999	2	2	1	-9999	-9999	1	2	2	0	1	0	0	0	-9999	-9999	-9999	-9999	-9999	-9999	-9999	0	0	1	0	0	0	1	0	4	2	1	3
5	4	1	2	1	-9999	1	1	2	2	1	-9999	-9999	2	-9999	1	1	1	2	2	1	1	1	1	-9999	2	0	1	0	0	1	-9999	-9999	3	3	-9999	3	3	0	0	1	0	0	1	0	0	4	2	2	5
6	5	-9999	3	2	2	2	1	-9999	-9999	3	-9999	3	-9999	2	-9999	-9999	3	3	3	1	-9999	1	1	2	2	0	1	0	0	0	2	2	-9999	2	3	2	3	1	0	0	0	0	1	0	0	2	4	4	3
5	4	-9999	-9999	-9999	-9999	-9999	-9999	-9999	-9999	-9999	-9999	-9999	-9999	-9999	-9999	-9999	-9999	-9999	-9999	1	-9999	1	1	1	1	0	1	0	0	0	-9999	-9999	-9999	-9999	-9999	-9999	-9999	0	0	0	0	1	1	0	0	-9999	-9999	-9999	-9999
5	4	-9999	-9999	2	-9999	-9999	-9999	-9999	-9999	2	3	3	-9999	-9999	-9999	-9999	-9999	-9999	-9999	1	-9999	1	3	1	3	0	1	0	0	0	3	3	3	3	3	3	3	0	0	1	0	0	1	0	0	1	-9999	-9999	-9999
6	5	3	3	3	3	2	2	1	1	1	3	3	3	3	3	3	3	3	3	2	2	1	1	1	1	0	0	0	0	0	2	3	3	2	3	3	3	0	0	1	0	0	1	0	0	1	4	5	4
4	4	-9999	2	1	1	1	2	-9999	1	1	3	-9999	1	1	1	2	-9999	1	2	1	1	2	1	1	-9999	-9999	1	0	1	0	3	3	3	2	2	-9999	-9999	0	0	1	0	0	1	0	0	2	2	4	4
4	4	3	1	1	2	-9999	-9999	3	3	3	1	2	2	3	1	1	2	1	2	1	1	1	1	1	2	-9999	1	0	0	1	1	1	1	1	1	3	3	0	0	1	0	0	1	0	0	1	2	4	5
5	4	-9999	-9999	-9999	3	2	2	2	2	1	-9999	-9999	2	2	2	-9999	2	2	3	1	1	3	2	1	3	-9999	0	0	0	0	3	3	2	2	3	3	3	0	0	1	0	0	0	1	0	3	2	2	3
6	5	-9999	-9999	-9999	-9999	-9999	2	-9999	-9999	-9999	3	-9999	-9999	-9999	-9999	2	3	3	-9999	1	-9999	1	1	3	-9999	-9999	0	0	0	0	3	3	3	3	3	3	3	1	0	0	0	0	1	0	0	2	3	4	4
5	4	1	1	1	2	1	1	1	1	1	1	1	1	2	2	1	1	1	1	3	-9999	2	3	1	1	-9999	1	0	1	0	2	3	3	2	3	3	3	0	0	0	1	0	0	1	0	4	1	1	1
4	4	2	1	1	2	2	1	1	1	1	-9999	-9999	2	1	1	1	2	2	1	1	1	2	2	1	3	0	1	0	0	1	2	3	3	2	2	3	3	0	0	0	1	0	0	1	0	4	2	3	1
5	5	1	1	1	1	1	-9999	1	1	1	1	2	1	1	1	-9999	1	1	1	1	2	2	2	3	3	0	0	0	0	0	-9999	2	-9999	3	3	3	3	1	0	0	0	0	1	0	0	2	3	4	4
5	4	3	2	-9999	1	2	-9999	-9999	2	1	3	3	2	2	-9999	3	3	3	3	3	2	1	-9999	2	1	0	1	0	0	1	-9999	-9999	-9999	-9999	-9999	-9999	-9999	0	0	1	0	0	1	0	0	2	3	-9999	-9999
6	5	-9999	-9999	-9999	-9999	-9999	-9999	-9999	-9999	-9999	-9999	-9999	-9999	-9999	-9999	-9999	-9999	-9999	-9999	3	2	2	2	2	2	0	0	0	0	0	-9999	-9999	-9999	-9999	-9999	-9999	-9999	0	0	0	0	0	-9999	-9999	-9999	-9999	-9999	-9999	-9999
6	5	2	2	1	2	1	1	2	1	1	2	2	3	2	2	3	3	3	3	3	2	-9999	1	1	1	1	0	0	0	0	2	2	3	2	2	-9999	3	1	0	0	0	0	0	1	0	2	3	4	3
4	4	2	2	2	2	1	1	1	1	1	-9999	-9999	-9999	2	1	-9999	3	-9999	1	-9999	-9999	2	1	1	1	0	0	0	0	0	-9999	-9999	-9999	-9999	-9999	-9999	-9999	0	0	0	0	0	-9999	-9999	-9999	-9999	-9999	-9999	-9999
5	4	3	3	3	3	3	3	3	3	3	3	3	3	3	3	3	3	3	3	-9999	-9999	-9999	-9999	1	-9999	0	0	0	0	0	-9999	-9999	-9999	-9999	-9999	-9999	-9999	0	0	0	0	0	-9999	-9999	-9999	-9999	-9999	-9999	-9999
5	4	-9999	-9999	-9999	-9999	-9999	-9999	-9999	-9999	1	-9999	-9999	-9999	-9999	2	-9999	1	-9999	3	-9999	-9999	-9999	1	-9999	1	0	0	0	0	0	-9999	-9999	-9999	-9999	-9999	-9999	-9999	0	0	0	0	0	-9999	-9999	-9999	-9999	-9999	-9999	-9999
6	5	1	1	3	1	1	1	3	1	3	-9999	-9999	-9999	-9999	-9999	1	-9999	-9999	-9999	1	2	3	1	1	1	0	0	0	0	0	-9999	-9999	-9999	-9999	-9999	-9999	-9999	0	0	1	0	0	0	0	1	1	-9999	-9999	-9999
5	4	2	2	3	3	2	3	3	3	2	3	3	3	2	2	3	3	3	3	1	2	2	1	2	1	0	0	0	0	0	-9999	-9999	-9999	-9999	-9999	-9999	-9999	0	0	0	0	0	-9999	-9999	-9999	-9999	-9999	-9999	-9999
4	4	3	-9999	-9999	3	-9999	3	-9999	-9999	-9999	3	3	3	3	3	3	3	3	3	1	2	3	-9999	-9999	-9999	0	0	0	0	0	3	3	-9999	-9999	-9999	-9999	3	0	0	0	0	0	-9999	-9999	-9999	-9999	-9999	-9999	-9999
6	5	2	2	2	2	2	2	2	2	2	3	3	3	2	1	3	2	3	2	2	2	1	1	1	1	0	0	0	0	0	2	3	-9999	2	-9999	-9999	3	0	0	1	0	0	0	1	0	3	1	2	2
6	5	2	-9999	2	2	1	1	-9999	-9999	3	3	3	3	3	2	3	3	3	2	2	2	2	1	1	-9999	0	1	0	0	0	-9999	-9999	-9999	-9999	-9999	-9999	-9999	0	0	0	0	0	-9999	-9999	-9999	-9999	-9999	-9999	-9999
6	5	2	2	2	2	2	2	2	2	2	-9999	-9999	-9999	-9999	-9999	2	-9999	-9999	3	2	1	2	1	2	1	0	1	1	0	0	3	3	3	3	3	3	3	0	0	0	1	0	0	1	0	3	3	5	5
5	4	2	2	3	3	2	3	3	3	2	3	3	3	3	2	3	3	3	3	3	2	2	2	1	1	0	0	0	0	0	3	3	2	2	3	3	3	1	0	0	0	0	0	1	0	2	3	4	5
5	4	1	1	2	2	2	2	-9999	-9999	3	3	3	3	3	-9999	3	3	3	3	3	2	-9999	1	-9999	3	0	0	0	0	0	2	3	-9999	2	3	-9999	3	0	0	0	0	0	-9999	-9999	-9999	-9999	-9999	-9999	-9999
5	5	2	1	1	1	1	1	1	1	1	3	3	3	3	2	3	3	3	3	3	-9999	1	3	2	2	0	0	0	0	0	3	3	2	3	3	3	3	0	0	1	0	0	0	1	0	2	3	3	3
6	5	-9999	-9999	-9999	2	2	-9999	-9999	-9999	-9999	3	3	3	-9999	-9999	-9999	2	3	3	3	2	2	1	2	1	0	1	0	0	0	3	3	2	2	3	2	3	0	0	1	0	0	0	1	0	2	3	3	4
6	5	2	2	1	1	2	1	-9999	2	1	3	3	3	3	3	3	2	3	2	1	2	1	1	1	2	-9999	1	0	0	0	3	2	3	2	-9999	3	3	0	0	1	0	0	0	1	0	3	2	3	3
1	5	1	1	1	1	1	1	1	1	1	1	1	1	1	1	1	1	1	1	2	1	1	1	1	1	1	1	0	1	0	-9999	-9999	-9999	-9999	-9999	-9999	-9999	0	0	0	0	0	-9999	-9999	-9999	-9999	-9999	-9999	-9999
6	5	1	1	1	2	-9999	1	2	1	-9999	2	1	-9999	-9999	2	2	-9999	1	1	1	-9999	2	2	-9999	1	1	0	0	0	0	3	3	3	3	3	2	3	0	0	0	0	0	0	1	0	2	1	1	3
6	5	2	2	2	1	1	2	2	1	2	-9999	2	-9999	1	1	2	2	-9999	2	1	-9999	1	1	1	3	1	1	0	0	0	3	3	2	3	3	2	3	1	0	0	0	0	0	1	0	3	1	2	4
6	5	2	2	1	3	1	1	2	1	1	3	3	3	3	2	3	3	3	2	1	1	1	3	1	1	1	1	0	0	0	2	3	3	2	3	3	3	0	0	1	0	0	0	1	0	2	3	3	3
5	4	3	3	2	3	3	3	3	3	1	3	3	1	2	2	1	2	2	2	1	-9999	1	1	1	1	1	1	0	0	1	-9999	-9999	-9999	-9999	-9999	-9999	-9999	0	0	0	0	0	-9999	-9999	-9999	-9999	-9999	-9999	-9999
6	5	2	2	1	2	1	1	1	1	2	3	3	3	3	3	2	1	1	3	1	1	1	1	2	1	1	1	0	0	0	-9999	-9999	-9999	-9999	-9999	-9999	-9999	0	0	0	0	0	-9999	-9999	-9999	-9999	-9999	-9999	-9999
5	5	3	3	3	2	3	3	3	3	3	3	3	3	2	3	3	-9999	3	3	1	1	2	3	1	2	1	1	0	0	0	3	3	3	2	2	3	3	0	1	0	0	0	1	0	0	3	3	3	3
5	4	1	-9999	1	-9999	-9999	-9999	-9999	2	-9999	3	3	3	1	1	3	1	-9999	-9999	1	2	-9999	-9999	1	1	1	0	0	0	0	3	3	3	3	2	3	3	0	0	0	0	0	-9999	-9999	-9999	-9999	-9999	-9999	-9999
6	5	1	1	1	1	1	1	1	2	1	1	1	2	2	1	1	1	1	1	2	2	2	1	1	2	1	0	0	0	0	3	3	3	3	-9999	3	3	0	0	0	0	1	0	1	0	1	1	1	5
5	4	2	1	2	2	2	-9999	1	1	1	1	1	1	1	1	1	1	1	1	2	1	1	1	1	1	1	1	0	1	0	-9999	-9999	-9999	-9999	-9999	-9999	-9999	0	0	0	0	0	-9999	-9999	-9999	-9999	-9999	-9999	-9999
5	4	2	2	1	1	1	1	2	2	2	1	2	1	1	1	1	1	1	1	2	1	1	1	1	1	1	1	0	1	0	2	3	2	2	2	1	3	0	0	1	0	0	1	0	0	4	1	2	-9999
6	5	1	1	1	1	1	1	1	1	1	3	3	3	2	-9999	3	2	3	1	3	1	1	2	1	1	1	1	0	0	0	3	3	3	3	3	2	3	0	0	1	0	0	0	1	0	2	3	1	2
5	4	2	2	1	2	1	1	1	2	-9999	2	2	1	2	2	2	1	2	2	3	2	1	1	1	1	1	1	0	0	0	3	3	2	3	3	3	3	0	0	0	0	1	-9999	-9999	-9999	4	2	2	3
5	4	2	2	3	1	2	-9999	-9999	-9999	-9999	-9999	-9999	-9999	-9999	-9999	-9999	-9999	-9999	-9999	3	1	1	1	1	1	1	1	0	0	0	-9999	3	-9999	2	3	3	3	0	0	1	0	0	0	1	0	2	3	3	4
6	5	-9999	-9999	-9999	-9999	-9999	-9999	-9999	-9999	-9999	-9999	-9999	-9999	-9999	-9999	-9999	-9999	-9999	-9999	1	-9999	-9999	-9999	-9999	-9999	0	0	0	0	0	-9999	-9999	-9999	-9999	-9999	-9999	-9999	0	0	0	0	0	1	0	0	2	3	4	5
4	4	1	1	1	2	1	1	1	1	1	1	1	3	2	1	1	1	1	1	1	2	1	1	1	1	0	1	0	0	0	3	3	3	3	-9999	3	3	0	0	0	0	0	-9999	-9999	-9999	-9999	-9999	-9999	-9999
5	5	2	1	2	1	1	2	3	2	1	1	1	1	1	1	1	1	1	1	1	2	3	2	-9999	-9999	0	0	0	0	0	3	3	3	3	3	3	3	1	0	0	0	0	1	0	0	3	2	2	1
5	4	3	2	1	2	1	1	1	1	1	1	1	1	1	2	1	1	1	1	1	-9999	1	1	1	2	0	1	0	0	0	-9999	-9999	-9999	-9999	-9999	-9999	-9999	0	0	0	0	0	-9999	-9999	-9999	-9999	-9999	-9999	-9999
6	5	2	2	1	1	2	1	3	-9999	2	3	1	2	1	1	1	3	3	2	1	1	2	1	1	1	0	1	0	0	0	3	2	3	-9999	-9999	-9999	-9999	0	0	1	0	0	0	1	0	2	4	2	1
4	4	2	1	2	1	1	2	3	3	2	2	2	2	2	2	2	2	2	2	1	1	1	1	1	1	0	1	0	1	0	3	3	3	3	3	3	3	0	0	1	0	0	1	0	0	3	1	2	2
6	5	3	3	-9999	-9999	2	3	3	3	2	3	3	3	2	2	3	2	3	2	1	2	2	-9999	1	2	0	1	0	0	0	2	3	3	3	2	2	3	0	0	1	0	0	0	1	0	1	4	4	4
5	4	2	2	1	3	1	1	2	1	1	3	2	2	3	2	2	2	1	2	1	1	2	1	1	2	0	1	0	0	0	3	3	2	3	3	3	3	1	0	0	0	0	0	1	0	3	2	3	4
5	4	2	2	2	2	2	2	2	2	2	3	2	3	3	2	2	2	2	2	1	1	2	1	1	2	0	0	0	0	0	3	3	2	2	2	2	3	1	0	0	0	0	0	1	0	3	3	3	3
5	4	2	2	3	2	3	3	-9999	-9999	-9999	-9999	-9999	-9999	1	1	1	3	3	3	1	-9999	3	-9999	-9999	2	0	1	0	0	1	-9999	-9999	-9999	-9999	-9999	-9999	-9999	0	0	0	0	0	-9999	-9999	-9999	-9999	-9999	-9999	-9999
6	5	1	1	1	1	1	1	3	3	3	2	2	3	2	1	1	3	3	3	1	1	1	1	1	1	0	1	0	1	0	-9999	-9999	-9999	-9999	-9999	2	3	0	0	0	1	0	1	0	0	3	3	4	5
6	5	-9999	-9999	-9999	2	-9999	-9999	3	-9999	3	3	3	3	3	3	3	3	3	3	1	2	-9999	-9999	-9999	-9999	0	0	0	0	0	3	3	3	3	3	3	3	1	0	0	0	0	-9999	-9999	-9999	2	2	3	4
4	4	2	-9999	-9999	1	-9999	2	-9999	-9999	3	3	1	3	-9999	2	2	3	2	3	1	1	1	1	1	2	0	1	1	0	0	3	3	3	2	3	-9999	3	0	0	1	0	0	1	0	0	2	3	4	4
6	5	2	1	2	1	2	2	3	-9999	2	2	1	3	1	3	2	-9999	-9999	3	1	-9999	1	3	1	-9999	0	1	0	0	0	3	3	3	2	2	3	3	0	0	1	0	0	0	1	0	3	2	2	2
6	5	3	3	3	3	3	3	3	3	3	3	3	3	3	3	3	3	3	3	1	2	1	3	-9999	-9999	0	0	0	0	0	-9999	-9999	-9999	-9999	-9999	-9999	-9999	0	0	0	0	0	-9999	-9999	-9999	-9999	-9999	-9999	-9999
6	5	2	2	-9999	2	2	-9999	-9999	-9999	3	3	2	3	3	2	-9999	3	3	3	1	2	2	2	2	2	0	0	0	0	0	3	3	3	2	3	3	3	0	0	1	0	0	0	1	0	2	2	2	3
6	5	3	3	-9999	3	2	-9999	3	3	3	3	3	3	3	3	3	3	3	3	1	2	2	-9999	-9999	2	0	1	0	0	0	-9999	3	3	3	-9999	3	3	0	0	0	0	0	-9999	-9999	-9999	-9999	-9999	-9999	-9999
5	4	-9999	2	2	-9999	-9999	-9999	-9999	-9999	-9999	3	3	3	2	3	3	3	3	3	1	2	-9999	-9999	-9999	-9999	0	1	0	0	0	-9999	2	1	1	2	1	1	0	0	1	0	0	0	1	0	1	4	4	4
5	4	-9999	-9999	2	-9999	3	2	3	-9999	3	3	3	3	2	2	-9999	3	-9999	3	1	2	2	1	-9999	-9999	0	0	0	0	0	2	3	3	2	2	3	3	0	0	1	0	0	0	1	0	1	4	4	5
5	5	2	1	2	-9999	-9999	2	3	3	-9999	-9999	-9999	3	3	2	2	3	3	3	1	-9999	2	2	1	1	0	1	0	0	0	3	3	3	3	3	3	3	0	0	1	0	0	0	1	0	3	2	3	2
5	4	2	2	3	2	2	2	3	2	3	3	3	3	3	3	3	3	3	3	1	2	2	2	2	2	0	0	0	0	0	-9999	-9999	-9999	-9999	-9999	-9999	-9999	0	0	0	0	0	-9999	-9999	-9999	-9999	-9999	-9999	-9999
5	4	2	2	-9999	-9999	-9999	-9999	-9999	2	-9999	-9999	2	-9999	-9999	2	-9999	-9999	2	-9999	1	2	-9999	-9999	-9999	-9999	0	0	0	0	0	3	2	3	3	3	-9999	3	1	0	0	0	0	1	0	0	3	3	2	3
4	4	1	1	1	1	3	1	3	3	1	-9999	-9999	-9999	-9999	2	1	2	-9999	-9999	1	2	1	1	1	3	0	1	0	0	0	3	2	3	3	3	1	3	0	0	0	0	1	1	0	0	2	4	3	5
4	4	-9999	-9999	2	-9999	-9999	-9999	-9999	-9999	-9999	-9999	-9999	-9999	-9999	-9999	-9999	-9999	-9999	-9999	1	2	2	2	2	2	0	0	0	0	0	-9999	-9999	-9999	-9999	-9999	3	3	0	0	0	0	0	-9999	-9999	-9999	-9999	-9999	-9999	-9999
6	5	-9999	-9999	-9999	-9999	-9999	-9999	3	2	2	-9999	-9999	-9999	-9999	-9999	-9999	-9999	-9999	-9999	1	2	2	1	-9999	-9999	0	0	0	0	0	-9999	-9999	-9999	-9999	-9999	-9999	-9999	0	0	0	0	0	-9999	-9999	-9999	-9999	-9999	-9999	-9999
5	4	2	3	1	3	1	1	-9999	3	1	3	3	3	2	2	3	2	3	1	2	1	1	2	1	1	0	1	0	0	0	3	3	2	2	2	1	3	0	0	1	0	0	0	1	0	2	2	4	-9999
6	5	2	1	1	1	1	1	1	1	1	2	2	3	2	1	1	1	1	2	2	2	1	3	1	1	0	0	0	0	0	2	3	3	2	2	3	3	0	0	1	0	0	0	1	0	2	2	2	4
6	5	1	2	3	2	3	3	3	3	3	3	3	2	3	3	-9999	-9999	3	2	2	-9999	2	1	2	1	0	0	0	0	0	2	3	3	2	3	3	3	0	0	0	0	1	0	1	0	3	2	2	2
6	5	2	2	1	1	1	1	1	1	1	-9999	-9999	2	2	1	-9999	2	-9999	3	2	2	-9999	-9999	-9999	-9999	0	0	0	0	0	3	3	3	3	3	3	3	0	0	0	1	0	1	0	0	2	3	4	4
6	5	2	2	-9999	3	2	1	-9999	-9999	-9999	3	-9999	3	3	2	2	3	3	-9999	2	2	3	2	2	2	0	0	0	0	0	2	-9999	2	2	3	-9999	3	1	0	0	0	0	0	1	0	2	1	3	4
5	4	2	1	1	2	1	1	2	1	1	-9999	-9999	-9999	2	2	-9999	3	3	-9999	2	-9999	3	1	2	2	0	0	0	0	0	-9999	-9999	-9999	-9999	-9999	-9999	-9999	0	0	0	0	0	-9999	-9999	-9999	-9999	-9999	-9999	-9999
5	4	2	2	1	1	1	2	1	1	2	3	3	3	1	1	3	-9999	-9999	1	3	1	2	1	1	2	0	0	0	0	0	-9999	-9999	-9999	-9999	-9999	-9999	-9999	0	0	0	0	0	-9999	-9999	-9999	-9999	-9999	-9999	-9999
5	4	1	1	2	2	1	1	2	-9999	2	-9999	-9999	3	2	2	2	-9999	-9999	2	3	2	2	2	2	2	0	0	0	0	0	3	3	3	2	2	3	3	1	0	0	0	0	0	1	0	1	3	3	4
5	5	1	1	2	2	2	2	-9999	2	2	3	3	3	2	2	3	3	3	3	3	1	2	-9999	1	2	0	1	0	0	0	3	3	3	2	2	3	3	0	0	0	0	1	0	1	0	1	3	3	5
6	5	2	2	2	2	2	2	2	2	2	3	3	-9999	2	2	-9999	-9999	-9999	3	3	-9999	3	2	2	2	0	0	0	0	0	-9999	-9999	-9999	-9999	-9999	-9999	-9999	0	0	0	0	0	-9999	-9999	-9999	-9999	-9999	-9999	-9999
5	4	2	2	1	1	1	1	2	2	1	3	3	3	1	1	3	3	3	3	3	-9999	1	1	1	1	0	0	0	0	0	-9999	-9999	-9999	-9999	-9999	-9999	-9999	0	0	0	0	0	-9999	-9999	-9999	-9999	-9999	-9999	-9999
6	5	2	2	1	-9999	2	-9999	-9999	2	2	3	3	3	2	3	3	3	3	3	3	2	-9999	1	1	1	0	1	0	0	0	3	3	3	-9999	3	-9999	3	0	0	1	0	0	0	1	0	3	2	2	2
6	5	2	2	2	2	-9999	-9999	-9999	3	3	2	2	-9999	2	2	2	-9999	-9999	-9999	3	2	-9999	1	1	-9999	0	1	0	0	0	2	2	3	2	3	2	3	1	0	0	0	0	0	1	0	3	1	1	3
5	4	1	1	1	2	1	1	2	-9999	2	-9999	1	-9999	-9999	2	1	-9999	-9999	-9999	3	1	3	3	3	3	0	1	0	0	0	3	3	3	3	3	3	3	0	1	0	0	0	1	0	0	2	3	3	4
6	5	2	-9999	2	2	-9999	-9999	-9999	-9999	-9999	-9999	-9999	-9999	-9999	-9999	-9999	-9999	-9999	-9999	3	2	-9999	-9999	1	-9999	0	1	0	0	0	2	-9999	-9999	-9999	-9999	-9999	-9999	0	0	1	0	0	0	1	0	2	2	4	-9999
5	4	-9999	-9999	-9999	-9999	-9999	-9999	-9999	-9999	-9999	3	3	3	-9999	2	-9999	-9999	-9999	-9999	-9999	-9999	1	1	1	1	0	0	0	0	0	-9999	-9999	-9999	-9999	-9999	-9999	-9999	0	0	0	0	0	-9999	-9999	-9999	-9999	-9999	-9999	-9999
4	4	1	1	1	2	1	1	1	2	2	1	1	1	2	2	1	2	2	2	1	1	3	-9999	-9999	3	0	1	0	0	0	2	3	3	2	2	3	3	1	0	0	0	0	0	1	0	2	1	1	3
5	4	2	-9999	1	2	1	1	-9999	2	1	-9999	-9999	-9999	-9999	1	3	-9999	-9999	-9999	1	2	1	-9999	1	1	0	0	0	0	0	2	3	3	1	2	3	3	0	0	0	0	0	-9999	-9999	-9999	-9999	-9999	-9999	-9999
4	4	1	1	2	2	1	1	-9999	-9999	1	3	1	3	3	3	3	2	3	1	1	1	3	1	1	2	-9999	1	0	0	0	3	3	3	3	3	3	3	0	0	0	1	0	0	1	0	4	2	1	2
6	5	2	2	2	-9999	2	3	1	1	1	2	2	-9999	2	2	3	1	1	1	3	-9999	2	2	1	-9999	-9999	0	0	0	0	3	3	3	3	3	3	3	1	0	0	0	0	0	1	0	2	3	3	3
6	5	2	1	1	2	2	2	2	1	2	3	3	3	3	1	3	2	3	2	3	1	1	3	1	1	-9999	1	0	0	1	-9999	-9999	-9999	-9999	-9999	-9999	-9999	0	0	0	0	0	-9999	-9999	-9999	-9999	-9999	-9999	-9999
5	5	-9999	-9999	-9999	-9999	-9999	-9999	-9999	-9999	-9999	-9999	-9999	-9999	-9999	-9999	-9999	-9999	-9999	-9999	3	-9999	2	3	2	2	-9999	1	0	0	0	-9999	-9999	-9999	-9999	-9999	-9999	-9999	0	0	0	0	0	-9999	-9999	-9999	-9999	-9999	-9999	-9999
5	4	1	1	2	-9999	-9999	2	-9999	2	-9999	3	3	3	1	1	3	1	1	1	1	2	-9999	-9999	1	1	1	0	0	0	0	2	3	3	1	2	3	3	0	0	0	0	0	-9999	-9999	-9999	-9999	-9999	-9999	-9999
5	4	3	3	1	3	1	1	3	1	1	3	3	3	3	2	3	3	3	3	1	2	-9999	2	1	-9999	1	0	0	0	0	3	3	3	2	3	3	3	0	1	0	0	0	0	1	0	2	1	1	4
5	5	-9999	-9999	1	1	1	1	1	1	1	3	3	3	2	2	3	3	3	3	2	2	1	1	1	1	1	0	0	0	0	3	3	3	3	3	3	3	0	0	1	0	0	0	1	0	4	1	1	1
4	4	-9999	-9999	2	1	2	1	-9999	-9999	2	-9999	-9999	3	1	1	-9999	3	3	2	3	1	3	3	2	2	1	0	0	0	0	3	3	3	2	2	3	3	0	0	1	0	0	0	1	0	4	2	2	2
5	4	1	1	2	-9999	3	1	-9999	2	2	3	3	3	2	2	-9999	3	3	1	1	2	3	-9999	2	-9999	0	0	0	0	0	3	3	3	2	3	3	3	0	0	0	0	1	0	1	0	2	2	3	3
5	4	1	1	1	1	2	1	2	1	1	3	3	3	2	-9999	2	3	2	1	1	-9999	-9999	1	-9999	1	0	0	0	0	0	-9999	-9999	-9999	-9999	-9999	-9999	-9999	0	0	0	0	0	-9999	-9999	-9999	-9999	-9999	-9999	-9999
6	5	2	2	1	3	2	1	3	2	3	3	3	3	3	3	2	3	3	2	1	2	2	1	1	3	0	0	0	0	0	3	3	2	2	3	2	3	1	0	0	0	0	0	1	0	1	3	3	3
4	4	1	1	2	2	2	1	3	2	3	3	3	1	-9999	2	3	3	3	3	1	-9999	1	1	1	2	0	1	0	0	0	2	2	2	2	3	3	3	0	0	1	0	0	0	1	0	3	3	4	5
6	5	-9999	-9999	-9999	-9999	-9999	-9999	-9999	-9999	-9999	3	2	3	1	2	3	1	1	3	1	1	2	2	-9999	-9999	0	0	0	0	1	-9999	-9999	-9999	-9999	-9999	-9999	-9999	0	0	0	0	0	-9999	-9999	-9999	-9999	-9999	-9999	-9999
5	4	3	-9999	2	3	2	1	3	3	2	3	3	3	3	3	3	3	3	3	1	1	3	-9999	2	1	0	0	0	0	0	2	3	3	2	2	3	3	1	0	0	0	0	0	1	0	3	2	3	2
5	4	2	2	-9999	-9999	2	1	2	2	1	3	3	3	3	-9999	3	3	-9999	3	1	1	3	1	-9999	2	0	0	0	0	0	-9999	3	3	-9999	3	-9999	-9999	0	0	0	1	0	0	1	0	3	3	3	3
6	5	-9999	-9999	-9999	-9999	-9999	-9999	-9999	-9999	-9999	3	2	3	3	2	3	3	3	3	2	2	1	-9999	1	-9999	0	1	0	0	0	3	3	3	2	3	3	3	0	0	1	0	0	0	1	0	2	2	2	3
6	5	1	1	2	2	3	1	3	3	1	3	3	3	1	2	3	3	3	3	3	2	3	3	3	3	0	0	0	0	0	3	3	3	2	3	3	3	1	0	0	0	0	0	1	0	2	1	1	3
6	5	3	3	2	3	3	3	3	3	3	3	2	-9999	1	1	3	3	3	3	3	2	2	1	1	2	0	0	0	0	0	-9999	3	3	2	2	3	3	0	0	0	0	1	-9999	-9999	-9999	3	2	2	3
6	5	3	3	-9999	-9999	-9999	-9999	-9999	-9999	-9999	3	3	3	2	2	3	3	3	3	3	2	-9999	-9999	-9999	3	0	1	1	0	0	3	2	2	1	2	3	3	1	0	0	0	0	0	1	0	2	4	3	4
6	5	1	1	1	1	1	-9999	-9999	1	-9999	3	-9999	-9999	-9999	-9999	-9999	-9999	-9999	-9999	3	2	3	2	-9999	-9999	0	1	0	0	0	3	3	3	1	3	3	3	1	0	0	0	0	0	1	0	3	1	1	3
5	4	2	1	1	1	1	1	1	1	1	2	2	1	1	-9999	1	1	1	1	3	-9999	2	3	1	1	0	1	0	0	0	-9999	-9999	-9999	-9999	-9999	-9999	-9999	0	0	0	0	0	-9999	-9999	-9999	-9999	-9999	-9999	-9999
5	4	3	2	2	2	1	1	2	2	1	3	3	3	2	1	2	2	3	2	1	2	3	2	3	1	-9999	1	0	0	0	2	3	3	2	3	3	3	0	0	0	0	0	0	1	0	4	2	2	3
5	4	3	2	3	3	3	3	-9999	-9999	-9999	3	3	3	3	3	-9999	3	3	2	1	-9999	2	2	2	2	0	0	0	0	0	-9999	-9999	-9999	-9999	-9999	-9999	-9999	0	0	0	0	0	-9999	-9999	-9999	-9999	-9999	-9999	-9999
6	5	2	2	2	1	1	2	-9999	2	-9999	3	3	-9999	2	2	-9999	3	3	3	3	2	1	1	-9999	3	0	0	0	0	0	2	3	3	-9999	3	3	3	1	0	0	0	0	0	1	0	2	3	3	4
4	4	1	1	2	2	1	2	3	3	3	3	3	3	3	2	3	3	3	3	3	-9999	2	-9999	-9999	1	0	1	0	0	0	-9999	-9999	-9999	-9999	-9999	-9999	-9999	0	0	0	0	0	-9999	-9999	-9999	-9999	-9999	-9999	-9999
4	4	1	1	2	-9999	2	-9999	-9999	-9999	3	3	3	3	3	2	-9999	-9999	-9999	-9999	3	2	1	-9999	1	1	0	1	0	0	0	3	3	3	2	2	3	3	0	0	1	0	0	0	1	0	2	3	3	2
6	5	2	2	2	1	3	2	2	1	2	3	3	3	1	2	2	3	3	2	3	2	2	2	2	2	-9999	0	0	0	0	3	3	2	3	2	3	3	1	0	0	0	0	0	1	0	3	2	2	3
4	4	1	1	1	1	1	1	1	1	1	2	1	3	3	2	2	2	3	2	1	1	1	2	1	3	0	1	0	0	0	3	3	2	1	3	3	3	0	0	0	0	0	0	1	0	3	2	3	3
5	5	1	1	3	2	2	3	3	3	2	3	3	2	1	2	2	2	3	3	1	1	1	1	1	2	0	1	0	0	0	-9999	2	3	3	3	3	3	1	0	0	0	0	0	1	0	3	2	2	4
6	5	2	2	2	2	2	1	2	2	2	2	-9999	3	-9999	2	2	2	3	2	3	1	-9999	-9999	-9999	-9999	0	0	0	0	0	-9999	-9999	-9999	-9999	-9999	-9999	-9999	0	0	0	0	0	-9999	-9999	-9999	-9999	-9999	-9999	-9999
5	4	-9999	-9999	-9999	2	1	-9999	2	2	3	3	3	-9999	2	1	-9999	3	-9999	3	3	-9999	1	3	1	-9999	0	1	0	0	1	-9999	-9999	-9999	-9999	-9999	-9999	-9999	0	0	0	0	0	-9999	-9999	-9999	-9999	-9999	-9999	-9999
4	4	2	2	1	2	1	2	-9999	-9999	-9999	1	1	3	2	3	3	3	2	2	3	-9999	1	1	1	1	0	1	0	0	0	2	2	2	-9999	-9999	-9999	-9999	0	0	1	0	0	0	1	0	3	2	3	2
6	5	2	1	2	2	1	2	1	1	2	2	1	3	2	3	3	1	1	2	3	2	-9999	-9999	-9999	-9999	1	1	0	0	0	3	3	3	3	3	3	3	0	0	0	1	0	0	1	0	3	2	2	2
6	5	3	3	3	2	3	3	3	3	3	3	3	3	3	3	3	3	3	3	2	2	3	3	3	3	0	0	0	0	0	-9999	-9999	-9999	-9999	-9999	-9999	-9999	0	0	0	0	0	-9999	-9999	-9999	-9999	-9999	-9999	-9999
6	5	2	3	1	2	1	1	2	-9999	-9999	3	3	3	3	3	3	3	3	3	2	-9999	2	2	1	1	0	1	0	0	0	3	3	3	2	3	2	3	1	0	0	0	0	0	1	0	3	2	2	4
4	4	3	3	3	-9999	-9999	-9999	3	3	2	3	2	-9999	2	2	3	2	3	1	3	-9999	2	-9999	3	1	0	0	0	0	0	-9999	-9999	-9999	-9999	-9999	-9999	-9999	0	0	0	0	0	-9999	-9999	-9999	-9999	-9999	-9999	-9999
5	5	-9999	-9999	3	3	2	3	-9999	-9999	-9999	2	2	3	2	2	3	3	3	3	2	2	1	-9999	1	1	1	1	0	0	0	2	3	2	3	3	3	3	0	0	1	0	0	0	1	0	3	2	2	3
5	5	-9999	-9999	-9999	-9999	-9999	-9999	-9999	-9999	2	3	3	3	2	3	3	3	3	2	1	1	2	1	1	1	0	1	0	0	0	3	3	2	2	2	3	3	0	1	0	0	0	1	0	0	2	4	3	5
5	5	3	3	3	3	3	3	3	3	3	3	3	3	3	3	3	2	3	2	1	-9999	-9999	-9999	3	-9999	0	0	0	0	0	-9999	-9999	-9999	-9999	-9999	-9999	-9999	0	0	0	0	0	-9999	-9999	-9999	-9999	-9999	-9999	-9999
5	4	1	-9999	1	1	1	1	1	1	1	-9999	-9999	-9999	-9999	-9999	-9999	-9999	-9999	-9999	1	-9999	3	2	1	3	0	0	0	0	0	-9999	-9999	3	3	3	3	3	0	0	0	0	1	0	1	0	2	3	3	5
6	5	3	3	3	3	3	3	3	3	3	3	3	3	2	2	3	2	3	2	2	2	2	2	2	2	0	1	0	0	0	1	3	2	3	-9999	-9999	3	1	0	0	0	0	0	1	0	1	3	4	5
5	4	1	2	1	1	1	1	1	3	1	-9999	-9999	3	-9999	2	1	3	3	3	2	1	1	1	1	2	0	1	0	0	0	3	3	3	1	1	2	3	0	0	1	0	0	1	0	0	3	2	3	3
5	4	-9999	2	-9999	-9999	2	1	-9999	-9999	-9999	-9999	-9999	2	1	2	2	-9999	-9999	2	3	-9999	3	2	3	3	0	0	0	0	0	2	3	2	-9999	3	3	3	1	0	0	0	0	1	0	0	2	4	5	5
6	5	2	2	3	2	3	2	-9999	-9999	-9999	3	3	3	3	3	3	3	3	2	3	2	2	1	2	1	0	0	0	0	0	3	3	2	3	3	3	3	0	0	0	0	0	-9999	-9999	-9999	1	1	1	3
4	4	2	2	2	3	3	3	2	2	2	2	2	2	1	2	1	2	3	2	3	2	2	2	3	3	0	0	0	0	0	3	3	3	1	2	3	3	1	0	0	0	0	0	1	0	2	3	4	4
4	4	3	3	3	3	2	2	3	3	2	2	2	3	1	1	2	3	3	3	3	1	3	2	2	3	0	1	0	1	0	1	1	3	2	2	3	3	0	0	0	0	1	1	0	0	1	3	4	5
5	4	2	3	2	3	3	3	3	3	3	3	3	3	3	3	3	3	3	3	3	2	2	-9999	1	-9999	0	0	0	0	0	1	2	3	3	3	3	3	0	0	1	0	0	1	0	0	2	4	4	4
6	5	1	1	1	1	1	1	1	1	2	3	-9999	-9999	2	2	2	3	3	3	3	-9999	3	-9999	3	3	0	1	0	0	0	2	-9999	3	3	3	3	3	0	0	0	1	0	1	0	0	2	1	3	5
4	4	1	2	3	2	3	-9999	3	3	2	3	3	3	3	2	-9999	3	3	3	3	2	2	-9999	3	3	0	0	0	0	0	3	3	3	2	3	3	3	1	0	0	0	0	0	1	0	2	3	4	5
5	4	-9999	-9999	-9999	-9999	3	2	-9999	-9999	-9999	3	-9999	3	3	3	-9999	3	3	3	3	-9999	-9999	-9999	1	1	0	0	0	0	0	-9999	3	3	2	-9999	-9999	3	0	0	0	0	0	0	1	0	3	3	3	2
5	4	-9999	-9999	-9999	2	-9999	2	-9999	-9999	-9999	3	3	3	2	2	-9999	-9999	3	-9999	3	1	3	2	2	2	0	0	0	0	0	3	3	2	3	3	3	3	1	0	0	0	0	1	0	0	3	3	4	4
3	4	-9999	-9999	-9999	1	1	2	1	1	-9999	-9999	-9999	-9999	-9999	-9999	3	3	-9999	1	2	2	-9999	-9999	-9999	-9999	0	0	0	0	0	-9999	1	-9999	-9999	-9999	1	-9999	0	0	0	0	1	0	0	1	1	1	2	2
6	5	3	3	3	-9999	-9999	3	-9999	2	-9999	3	-9999	3	-9999	-9999	3	2	3	-9999	1	2	2	1	1	-9999	1	0	0	0	0	3	3	3	2	3	2	3	1	0	0	0	0	0	1	0	2	2	2	4
6	4	-9999	1	1	1	1	1	1	1	1	1	1	1	1	1	1	1	1	1	3	2	3	-9999	3	3	0	0	0	0	0	-9999	-9999	-9999	-9999	-9999	-9999	-9999	0	1	0	0	0	1	0	0	3	-9999	-9999	2
6	5	-9999	-9999	2	-9999	3	2	3	3	2	-9999	2	3	1	3	3	3	3	3	3	-9999	1	1	1	1	0	1	0	0	0	2	3	3	3	3	3	3	0	0	1	0	0	0	1	0	3	1	2	2
4	4	-9999	-9999	3	2	3	3	-9999	-9999	-9999	-9999	-9999	3	-9999	3	3	3	-9999	3	3	2	2	-9999	-9999	2	0	0	0	0	0	3	3	3	2	-9999	2	3	1	0	0	0	0	0	1	0	2	3	3	4
5	5	3	3	3	3	3	3	3	3	3	3	3	3	3	2	-9999	-9999	-9999	-9999	2	2	2	3	2	3	0	0	0	0	0	2	2	3	3	3	3	3	0	0	0	0	0	1	0	0	1	5	5	5
6	5	3	2	3	1	-9999	-9999	3	3	3	3	3	3	1	3	3	3	3	3	3	2	2	3	2	2	0	0	0	0	0	3	3	3	2	3	2	3	1	0	0	0	0	0	1	0	2	3	3	4
6	5	1	1	2	3	-9999	1	3	3	3	2	1	1	1	1	3	2	3	-9999	1	1	3	-9999	3	3	0	1	0	0	0	-9999	3	3	3	3	3	3	0	0	1	0	0	1	0	0	2	1	3	5
5	4	3	3	2	2	3	2	3	3	2	3	3	3	3	3	3	3	3	3	3	2	2	2	2	2	0	0	0	0	0	-9999	-9999	-9999	-9999	-9999	-9999	-9999	0	0	0	0	0	-9999	-9999	-9999	-9999	-9999	-9999	-9999
6	5	2	2	2	1	-9999	2	-9999	2	2	-9999	2	-9999	2	3	-9999	3	-9999	-9999	3	-9999	-9999	-9999	2	-9999	0	1	0	0	0	3	3	3	2	2	3	3	0	0	0	1	0	0	1	0	2	3	3	3
4	4	2	2	1	1	1	2	1	1	-9999	-9999	2	-9999	1	2	-9999	2	-9999	2	1	1	3	1	1	1	0	0	0	0	0	3	2	-9999	2	2	3	3	1	0	0	0	0	0	1	0	3	1	2	3
6	5	-9999	-9999	2	3	2	2	3	3	3	3	3	3	3	2	3	3	3	3	2	2	3	3	3	3	0	0	0	0	0	3	3	3	3	3	3	3	1	0	0	0	0	1	0	0	2	3	3	5
4	4	1	-9999	3	1	3	3	3	-9999	3	-9999	2	2	-9999	1	1	3	3	3	2	1	3	2	2	3	0	0	0	0	0	-9999	-9999	-9999	-9999	-9999	3	3	0	0	0	1	0	1	0	0	2	3	3	3
4	4	2	2	-9999	3	3	3	-9999	-9999	-9999	3	3	3	2	1	1	3	-9999	-9999	3	-9999	2	2	-9999	-9999	1	0	0	0	0	-9999	-9999	-9999	-9999	-9999	-9999	-9999	0	0	0	0	0	-9999	-9999	-9999	-9999	-9999	-9999	-9999
5	4	1	1	1	1	1	1	-9999	2	2	3	3	3	2	1	2	-9999	3	3	1	1	1	1	2	1	1	1	0	0	0	2	2	2	1	1	3	3	0	0	1	0	0	0	1	0	2	1	4	2
4	4	3	3	3	3	-9999	3	3	3	-9999	-9999	-9999	-9999	-9999	-9999	3	3	3	3	1	2	3	-9999	1	3	1	0	1	0	0	2	-9999	2	1	-9999	-9999	-9999	1	0	0	0	0	1	0	0	3	5	-9999	3
6	5	2	2	-9999	2	2	1	2	1	2	2	1	3	-9999	2	2	2	1	-9999	1	-9999	3	2	3	-9999	1	0	0	0	0	-9999	-9999	-9999	-9999	-9999	-9999	-9999	0	0	0	0	0	-9999	-9999	-9999	-9999	-9999	-9999	-9999
5	4	2	2	3	3	3	3	2	2	2	2	2	-9999	3	2	3	1	2	1	1	2	2	1	-9999	-9999	0	0	0	0	0	3	3	3	3	3	3	3	1	0	0	0	0	0	1	0	3	2	2	2
6	5	2	2	1	-9999	1	2	1	1	1	2	2	1	2	1	1	1	1	1	1	2	1	1	1	1	0	1	0	0	0	3	3	3	2	3	3	3	1	0	0	0	0	0	1	0	2	1	1	1
6	5	3	3	1	1	1	1	1	1	1	3	3	1	1	1	1	1	1	1	1	2	1	1	1	1	0	0	0	0	0	3	3	3	3	3	3	3	0	0	0	0	0	0	0	1	-9999	-9999	-9999	-9999
6	5	1	1	1	1	1	1	1	1	1	2	2	2	2	2	1	2	2	2	1	1	3	1	1	2	0	1	0	0	0	2	3	3	3	3	2	3	1	0	0	0	0	0	1	0	2	3	3	4
6	5	3	3	3	3	3	3	3	3	3	3	3	3	3	3	3	3	3	3	1	2	1	1	1	-9999	0	0	0	0	0	3	3	3	3	3	3	3	0	0	1	0	0	1	0	0	5	5	5	5
6	5	3	2	1	2	2	2	2	1	-9999	2	1	2	3	2	2	2	1	3	1	1	2	-9999	-9999	2	0	1	0	0	0	3	3	3	3	3	3	3	1	0	0	0	0	0	1	0	4	3	2	2
4	4	2	2	2	2	-9999	1	-9999	-9999	-9999	-9999	-9999	-9999	2	2	2	-9999	-9999	-9999	1	1	2	3	2	2	0	1	1	0	0	3	3	2	2	2	3	3	0	0	0	1	0	1	0	0	2	4	4	5
5	4	2	3	2	2	2	2	3	3	3	3	3	3	3	3	3	-9999	-9999	-9999	1	1	-9999	3	2	1	0	1	0	0	0	2	3	-9999	3	3	3	3	0	0	1	0	0	1	0	0	2	3	4	5
4	4	3	3	3	3	3	3	3	3	3	3	3	3	1	3	1	1	3	1	2	1	1	1	1	1	0	1	0	1	0	3	1	3	3	3	1	3	0	0	1	0	0	0	1	0	5	2	3	2
5	4	1	1	1	1	1	1	3	2	3	-9999	1	1	1	1	1	-9999	-9999	2	1	1	1	1	1	1	0	1	0	1	0	2	3	2	1	1	3	2	0	0	0	0	1	1	0	0	4	2	2	4
6	5	1	2	1	-9999	-9999	3	3	3	3	2	-9999	2	1	1	3	2	1	2	3	-9999	2	2	3	-9999	0	1	0	0	0	3	3	3	2	3	3	3	0	0	0	0	0	0	1	0	3	3	3	3
5	5	1	1	1	1	2	2	1	1	1	1	1	2	1	2	2	1	1	1	1	-9999	2	1	2	1	0	1	0	0	0	3	3	3	2	3	2	3	0	1	0	0	0	0	1	0	3	2	4	5
5	5	3	2	3	2	-9999	2	-9999	-9999	2	2	2	3	3	3	3	3	3	3	3	2	2	1	3	3	0	0	0	0	0	3	3	3	1	1	2	3	0	0	0	0	1	0	1	0	2	3	3	5
6	5	2	2	2	1	1	2	2	1	2	3	3	-9999	2	1	2	2	1	2	1	-9999	2	1	2	3	0	0	0	0	0	2	3	3	2	2	-9999	3	0	1	0	0	0	-9999	-9999	-9999	3	4	3	5
5	5	2	2	3	2	2	2	3	2	2	2	2	3	3	2	3	2	2	3	1	2	2	2	2	3	0	0	0	0	0	2	3	2	3	3	-9999	3	0	1	0	0	0	0	1	0	2	3	3	3
5	5	2	2	1	1	1	1	3	1	1	1	1	2	1	1	-9999	-9999	-9999	1	-9999	-9999	2	-9999	3	-9999	1	0	0	0	0	-9999	-9999	-9999	-9999	-9999	-9999	-9999	0	0	0	0	0	-9999	-9999	-9999	-9999	-9999	-9999	-9999
6	5	-9999	-9999	2	1	-9999	1	-9999	1	1	2	1	1	1	1	1	3	1	1	1	1	2	2	2	1	1	0	0	0	0	3	3	3	3	2	3	3	1	0	0	0	0	0	1	0	2	2	3	4
6	5	2	2	2	1	1	3	3	2	2	2	2	3	1	1	3	3	2	2	1	-9999	1	1	1	2	1	0	0	0	0	-9999	-9999	-9999	-9999	-9999	-9999	-9999	0	0	0	0	0	-9999	-9999	-9999	-9999	-9999	-9999	-9999
5	4	-9999	-9999	-9999	2	-9999	-9999	-9999	-9999	-9999	-9999	-9999	2	1	2	-9999	-9999	-9999	-9999	1	2	2	1	1	2	1	0	0	0	0	3	3	3	2	3	3	3	0	0	0	1	0	0	1	0	3	2	3	3
6	5	-9999	-9999	-9999	-9999	2	-9999	2	2	2	-9999	-9999	-9999	-9999	-9999	-9999	2	2	1	2	-9999	-9999	-9999	-9999	-9999	1	0	0	0	0	3	3	3	3	2	3	1	0	0	1	0	0	0	1	0	3	2	2	4
4	4	2	2	2	2	1	2	2	3	1	2	2	1	1	1	2	2	2	1	1	-9999	3	3	3	2	0	0	0	0	0	3	3	3	-9999	-9999	3	3	0	1	0	0	0	0	1	0	4	1	1	1
5	4	3	3	-9999	2	2	-9999	-9999	2	3	3	3	3	3	1	1	2	2	1	1	-9999	-9999	1	-9999	3	0	0	0	0	0	-9999	-9999	-9999	-9999	-9999	-9999	-9999	0	0	0	0	0	-9999	-9999	-9999	-9999	-9999	-9999	-9999
5	4	1	2	1	2	1	1	3	2	1	1	2	2	1	1	2	2	2	1	1	1	2	1	2	3	0	1	0	0	0	3	3	3	3	2	-9999	3	0	1	0	0	0	0	1	0	2	1	3	4
4	4	3	3	1	1	2	2	3	3	2	3	3	2	1	1	2	2	1	1	1	2	1	1	2	2	0	0	0	0	0	3	3	3	2	3	3	3	0	1	0	0	0	0	1	0	2	3	4	5
5	5	3	3	3	1	-9999	2	-9999	-9999	2	1	2	3	1	2	3	-9999	-9999	1	1	2	2	2	1	2	0	0	0	0	0	3	3	3	3	3	3	3	0	1	0	0	0	-9999	-9999	-9999	3	2	3	3
6	5	2	2	2	2	1	2	1	1	1	2	2	2	1	2	2	1	2	1	1	2	2	1	-9999	-9999	0	0	0	0	0	3	2	3	2	3	2	3	1	0	0	0	0	0	1	0	3	1	3	3
4	4	2	1	1	1	2	2	1	1	2	3	3	3	1	2	3	3	3	2	1	-9999	3	2	3	2	0	0	0	0	0	-9999	-9999	-9999	-9999	-9999	-9999	-9999	0	0	0	0	0	-9999	-9999	-9999	-9999	-9999	-9999	-9999
4	4	2	2	-9999	2	2	-9999	2	1	1	2	2	-9999	2	2	-9999	2	2	2	1	2	3	2	2	2	0	0	0	0	0	3	3	3	3	3	3	3	1	0	0	0	0	0	1	0	2	4	3	4
6	5	2	2	1	1	1	1	1	1	1	1	1	1	2	2	1	2	1	2	1	2	2	-9999	3	-9999	0	0	0	0	0	2	3	3	3	3	3	3	0	1	0	0	0	0	1	0	2	1	2	4
4	4	3	3	3	2	3	3	2	-9999	2	3	3	3	3	3	3	2	2	2	1	2	3	3	1	2	0	0	0	0	0	3	3	3	2	3	3	3	0	1	0	0	0	0	1	0	2	4	4	2
5	4	-9999	-9999	-9999	-9999	-9999	-9999	-9999	-9999	-9999	3	3	3	3	-9999	-9999	-9999	-9999	2	1	2	2	2	2	-9999	0	0	0	0	0	2	3	3	3	3	3	3	0	0	1	0	0	1	0	0	1	5	5	5
5	4	3	2	2	1	3	3	3	3	3	3	3	3	1	2	3	2	2	3	1	2	3	2	3	3	0	0	0	0	0	2	3	3	2	2	3	3	0	0	0	0	0	-9999	-9999	-9999	2	3	4	5
6	5	-9999	-9999	-9999	3	-9999	3	3	-9999	3	-9999	-9999	-9999	3	2	-9999	3	3	3	1	2	2	3	3	2	0	0	0	0	0	-9999	-9999	3	3	-9999	3	3	0	1	0	0	0	1	0	0	2	3	3	5
5	5	2	2	-9999	2	-9999	-9999	-9999	-9999	-9999	3	2	3	2	3	3	3	2	3	1	-9999	2	3	2	2	0	0	0	0	0	3	3	3	3	3	3	3	0	0	1	0	0	0	1	0	2	4	4	3
5	5	1	1	-9999	-9999	-9999	-9999	-9999	-9999	-9999	1	1	3	3	3	3	3	3	3	1	2	3	1	1	2	0	0	0	0	0	3	3	2	1	1	2	3	0	0	1	0	0	0	1	0	4	1	3	1
5	4	-9999	-9999	-9999	2	-9999	-9999	-9999	-9999	2	3	3	3	3	3	3	3	3	3	1	2	3	3	3	3	0	0	0	0	0	2	3	3	3	3	3	3	0	1	0	0	0	0	1	0	1	2	2	5
6	5	-9999	2	-9999	2	3	-9999	-9999	-9999	2	3	3	3	2	3	3	3	3	3	1	2	3	2	3	3	0	1	0	0	0	3	2	3	2	2	3	3	0	1	0	0	0	1	0	0	2	4	4	4
5	4	3	-9999	-9999	-9999	-9999	-9999	-9999	-9999	-9999	-9999	-9999	-9999	2	2	-9999	-9999	-9999	-9999	1	2	2	2	2	2	0	0	0	0	0	3	3	3	3	2	-9999	3	0	1	0	0	0	0	1	0	3	3	3	1
5	4	2	2	-9999	2	2	2	-9999	-9999	2	2	2	2	2	2	-9999	-9999	-9999	-9999	1	2	2	2	3	3	0	0	0	0	0	3	3	3	2	-9999	3	3	0	1	0	0	0	0	1	0	2	2	2	3
6	5	2	2	2	1	1	2	1	1	1	-9999	-9999	-9999	1	-9999	-9999	-9999	-9999	-9999	1	2	3	2	3	2	0	0	0	0	0	2	3	3	2	2	3	3	0	1	0	0	0	0	1	0	2	2	4	5
5	4	-9999	-9999	-9999	-9999	-9999	-9999	-9999	-9999	-9999	-9999	-9999	-9999	-9999	-9999	-9999	-9999	-9999	-9999	1	2	3	-9999	1	3	0	0	0	0	0	3	3	3	2	1	3	3	0	1	0	0	0	1	0	0	3	2	2	3
5	5	-9999	-9999	-9999	-9999	-9999	-9999	-9999	-9999	-9999	3	3	3	2	3	-9999	-9999	-9999	-9999	1	-9999	3	-9999	-9999	-9999	0	0	0	0	0	2	-9999	3	-9999	-9999	-9999	3	0	1	0	0	0	1	0	0	2	3	3	4
5	5	-9999	-9999	-9999	-9999	-9999	-9999	-9999	-9999	-9999	-9999	-9999	-9999	-9999	-9999	-9999	-9999	-9999	-9999	1	2	2	-9999	-9999	-9999	0	0	0	0	0	-9999	-9999	-9999	-9999	-9999	-9999	-9999	0	0	0	0	0	-9999	-9999	-9999	-9999	-9999	-9999	-9999
4	4	3	3	3	-9999	2	3	2	3	2	3	3	3	3	3	3	3	3	-9999	2	-9999	3	3	3	3	0	0	0	0	0	3	3	3	3	3	3	3	0	0	0	0	0	1	0	0	1	5	5	5
5	5	1	1	3	1	3	1	2	2	2	-9999	2	3	2	2	2	1	3	1	2	-9999	2	1	2	1	0	0	0	0	0	3	3	3	2	3	3	3	0	1	0	0	0	0	1	0	2	3	3	4
4	4	1	1	1	1	2	1	2	2	1	2	2	2	2	1	1	1	1	2	2	-9999	1	1	1	1	0	0	0	0	0	2	3	3	1	1	2	2	0	0	1	0	0	1	0	0	2	3	3	2
6	5	-9999	-9999	3	-9999	-9999	3	-9999	-9999	-9999	-9999	-9999	-9999	2	2	-9999	-9999	-9999	-9999	2	2	2	2	-9999	1	0	1	0	0	0	3	2	2	2	-9999	3	3	0	0	1	0	0	0	1	0	2	2	3	3
5	4	2	2	2	1	1	2	1	1	1	3	3	2	1	1	2	1	1	1	3	1	-9999	-9999	3	1	0	1	0	0	0	2	3	2	2	3	3	3	0	1	0	0	0	0	1	0	2	2	2	3
4	4	3	3	3	2	3	3	2	2	2	3	3	3	2	2	3	3	3	2	3	2	-9999	-9999	-9999	-9999	0	0	0	0	0	3	3	3	3	3	3	3	0	0	0	0	1	0	1	0	2	2	4	4
5	5	-9999	2	2	-9999	2	3	3	3	3	-9999	-9999	-9999	1	2	3	3	3	3	3	2	1	1	1	2	0	0	0	0	0	3	3	3	3	3	3	3	0	1	0	0	0	1	0	0	3	2	2	3
4	4	3	-9999	3	-9999	3	3	3	3	3	3	3	3	3	3	3	3	3	3	3	2	2	2	3	3	0	0	0	0	0	-9999	-9999	-9999	-9999	-9999	-9999	-9999	0	0	0	0	0	-9999	-9999	-9999	-9999	-9999	-9999	-9999
5	5	-9999	-9999	-9999	-9999	-9999	2	-9999	-9999	-9999	3	3	3	3	3	3	3	3	3	3	2	3	3	3	3	0	0	0	0	0	3	3	3	3	3	3	3	0	1	0	0	0	1	0	0	2	2	3	5
5	5	1	1	2	-9999	2	1	-9999	-9999	-9999	2	2	-9999	-9999	2	2	-9999	-9999	-9999	2	-9999	1	1	1	-9999	0	0	0	0	0	2	-9999	3	-9999	3	3	3	1	0	0	0	0	1	0	0	2	1	1	5
5	4	2	1	1	1	1	1	1	1	1	-9999	2	-9999	1	1	1	1	1	1	2	1	1	3	1	1	-9999	1	0	0	0	-9999	-9999	-9999	-9999	-9999	-9999	-9999	0	0	0	0	0	-9999	-9999	-9999	-9999	-9999	-9999	-9999
5	5	2	2	2	2	2	-9999	-9999	-9999	-9999	2	2	-9999	-9999	1	-9999	3	3	2	2	-9999	3	3	3	3	-9999	0	0	0	0	3	3	3	2	2	3	3	0	1	0	0	0	1	0	0	2	2	3	4
5	4	-9999	-9999	3	2	2	1	2	2	2	3	3	3	-9999	-9999	-9999	2	3	3	3	2	2	2	-9999	-9999	-9999	0	0	0	0	-9999	-9999	-9999	-9999	-9999	-9999	-9999	0	0	0	0	0	-9999	-9999	-9999	-9999	-9999	-9999	-9999
6	5	1	1	1	1	1	1	1	1	1	1	1	1	1	1	1	1	1	1	1	-9999	3	3	3	3	0	0	0	0	0	-9999	-9999	-9999	-9999	-9999	-9999	-9999	0	0	0	0	0	-9999	-9999	-9999	-9999	-9999	-9999	-9999
4	4	3	3	3	3	3	3	3	3	3	3	3	3	3	3	3	3	3	3	3	2	2	-9999	3	3	0	0	0	0	0	3	3	2	-9999	3	3	3	0	1	0	0	0	0	1	0	2	3	3	3
1	5	1	1	1	1	1	1	2	1	1	1	2	1	1	1	1	1	1	1	2	1	1	1	1	1	0	1	0	1	0	1	1	1	1	1	1	1	0	0	0	0	0	-9999	-9999	-9999	-9999	-9999	-9999	-9999
4	4	2	2	3	2	2	3	2	3	2	3	3	3	3	2	3	2	3	2	3	-9999	2	1	1	-9999	-9999	0	0	0	0	-9999	-9999	-9999	-9999	-9999	-9999	-9999	0	0	0	0	0	-9999	-9999	-9999	-9999	-9999	-9999	-9999
4	4	3	2	3	-9999	-9999	-9999	-9999	-9999	-9999	-9999	-9999	-9999	-9999	2	-9999	-9999	-9999	-9999	3	-9999	2	2	2	2	-9999	0	0	0	0	-9999	-9999	-9999	2	2	-9999	3	1	0	0	0	0	0	1	0	2	3	4	5
5	4	1	3	3	1	2	3	3	3	3	3	3	3	3	3	3	3	3	3	-9999	-9999	3	-9999	3	3	1	0	0	0	0	-9999	-9999	-9999	-9999	-9999	-9999	-9999	0	0	0	0	0	-9999	-9999	-9999	-9999	-9999	-9999	-9999
5	4	1	1	1	2	1	1	2	2	2	3	3	3	2	2	1	1	3	1	1	1	2	3	2	2	1	1	0	0	0	3	3	2	2	3	2	3	1	0	0	0	0	0	1	0	3	3	3	2
5	4	2	3	2	1	2	3	3	2	1	2	3	2	2	1	3	3	2	1	1	2	2	1	1	3	1	1	0	0	1	3	2	3	3	2	2	3	0	1	0	0	0	1	0	0	2	1	2	2
6	5	1	1	2	2	1	1	2	2	1	3	1	3	2	2	2	2	3	1	1	1	2	2	1	2	1	1	0	0	0	2	3	2	2	3	2	3	1	0	0	0	0	0	1	0	2	2	3	4
5	4	1	2	2	3	2	1	3	1	1	2	3	2	2	1	2	2	2	1	1	-9999	1	1	1	1	1	1	0	0	0	2	2	3	2	3	3	3	1	0	0	0	0	0	1	0	3	1	4	-9999
4	4	1	1	2	2	1	2	2	2	2	-9999	-9999	-9999	-9999	2	2	2	2	2	1	-9999	2	-9999	-9999	2	1	0	0	0	0	2	-9999	3	2	2	-9999	-9999	1	0	0	0	0	0	1	0	4	2	3	2
5	4	1	1	2	2	2	2	3	2	3	1	1	3	2	2	2	2	2	2	1	2	2	1	3	1	1	1	0	0	0	3	3	3	2	2	3	3	1	0	0	0	0	0	1	0	2	3	4	4
5	4	2	2	3	3	2	2	3	3	3	3	3	3	3	2	2	2	3	2	1	1	2	-9999	1	3	1	1	1	0	0	2	2	3	2	3	3	3	1	0	0	0	0	1	0	0	2	3	3	5
5	4	1	1	1	2	2	1	-9999	2	1	2	1	2	1	1	1	1	1	2	1	1	2	1	2	2	1	0	0	0	0	3	3	3	3	3	2	3	0	0	0	1	0	0	1	0	3	1	5	2
4	4	2	2	-9999	2	2	-9999	1	1	1	-9999	-9999	3	2	2	2	2	2	2	1	2	3	3	-9999	2	1	0	0	0	0	2	2	2	2	3	3	3	1	0	0	0	0	1	0	0	1	1	1	3
6	5	1	1	2	2	2	2	2	1	1	1	1	2	1	1	1	-9999	1	2	1	1	1	1	1	2	1	1	0	1	0	2	3	3	3	3	3	3	1	0	0	0	0	1	0	0	2	2	2	4
6	5	3	3	3	3	3	3	3	3	3	3	3	3	3	3	3	3	3	3	1	-9999	1	2	2	1	1	1	0	0	1	-9999	-9999	-9999	-9999	-9999	-9999	1	0	0	0	0	0	-9999	-9999	-9999	-9999	-9999	-9999	-9999
5	4	1	2	1	1	1	1	3	3	3	2	2	2	2	2	2	3	3	3	1	-9999	2	1	-9999	1	1	1	0	0	0	-9999	-9999	-9999	-9999	-9999	-9999	-9999	0	0	0	1	0	1	0	0	3	2	2	3
5	4	1	1	1	1	2	1	2	2	2	3	3	3	2	2	2	3	3	3	1	1	2	1	1	3	1	1	0	0	0	2	2	-9999	2	2	3	3	1	0	0	0	0	1	0	0	2	2	3	3
4	4	2	2	-9999	2	2	-9999	3	-9999	-9999	-9999	3	-9999	3	2	-9999	3	3	3	1	2	3	2	3	2	1	0	0	0	0	3	3	3	2	3	3	3	1	0	0	0	0	1	0	0	2	3	3	4
4	4	2	2	1	3	2	2	3	3	3	3	3	2	3	3	3	3	3	3	1	1	2	1	3	2	1	1	0	0	0	3	2	3	2	3	3	3	1	0	0	0	0	1	0	0	3	2	4	3
6	5	2	2	3	2	3	3	2	3	2	3	3	3	2	3	3	2	3	3	1	-9999	3	-9999	-9999	-9999	1	1	0	0	0	2	2	2	3	3	2	3	1	0	0	0	0	1	0	0	2	4	5	4
5	4	1	1	1	1	1	1	2	2	2	3	1	3	3	2	3	3	3	-9999	1	1	3	1	1	1	1	1	1	0	0	1	1	3	1	3	2	2	1	0	0	0	0	0	1	0	2	2	2	3
5	4	-9999	1	2	2	2	1	-9999	-9999	-9999	3	1	3	-9999	2	-9999	-9999	-9999	-9999	1	1	-9999	1	3	-9999	1	1	0	0	0	2	3	3	3	3	3	3	1	0	0	0	0	0	1	0	2	1	3	5
4	4	1	1	2	-9999	-9999	-9999	-9999	1	1	1	1	1	-9999	1	-9999	1	1	1	2	1	1	1	-9999	1	1	0	0	0	0	1	1	1	1	3	3	3	1	0	0	0	0	0	1	0	2	3	3	5
5	5	3	3	2	3	3	2	3	3	2	2	2	2	2	2	3	1	2	1	2	2	3	2	1	2	1	0	0	0	0	3	3	3	2	2	3	3	1	0	0	0	0	0	1	0	3	1	2	4
4	4	3	3	1	2	3	-9999	2	2	1	3	1	1	2	3	-9999	-9999	-9999	1	2	1	1	1	1	1	1	1	0	0	0	-9999	1	-9999	-9999	2	1	-9999	1	0	0	0	0	1	0	0	2	1	3	4
5	4	-9999	2	-9999	2	2	1	-9999	-9999	2	3	3	3	2	2	-9999	-9999	-9999	2	2	-9999	-9999	-9999	-9999	-9999	1	0	0	0	0	2	2	-9999	2	3	-9999	3	0	0	0	1	0	1	0	0	3	2	2	3
4	4	3	3	2	1	2	-9999	3	-9999	-9999	3	3	-9999	-9999	2	-9999	2	2	2	2	2	2	2	2	2	1	0	0	0	0	2	3	3	2	3	3	3	1	0	0	0	0	1	0	0	2	3	3	3
5	4	2	1	1	2	2	2	3	3	2	2	2	3	1	2	3	2	3	2	2	1	1	2	1	1	1	0	0	0	0	1	2	3	2	3	2	3	1	0	0	0	0	1	0	0	3	2	3	4
4	4	2	2	2	2	2	2	2	2	2	2	2	2	2	2	2	2	1	2	2	1	1	1	1	1	1	1	0	1	0	1	2	2	2	2	2	3	1	0	0	0	0	1	0	0	3	2	2	2
5	4	1	1	2	2	2	2	3	1	2	2	2	2	3	1	3	2	2	3	2	-9999	2	1	2	2	1	0	0	0	0	3	3	3	-9999	3	3	3	1	0	0	0	0	0	1	0	4	1	1	3
5	5	3	1	3	2	1	2	-9999	2	-9999	2	1	3	2	1	2	-9999	2	-9999	2	1	3	2	3	3	1	0	0	0	0	3	3	3	2	2	3	3	1	0	0	0	0	0	1	0	2	3	3	1
5	4	1	1	1	2	2	2	2	1	1	2	2	3	3	2	3	3	3	1	3	1	1	3	1	1	1	1	1	0	0	3	2	2	2	2	3	3	1	0	0	0	0	0	1	0	2	3	4	4
5	4	2	2	1	2	1	1	3	3	2	3	3	3	2	1	3	2	3	2	3	1	2	3	3	2	1	1	0	0	0	3	3	3	2	3	3	3	0	0	0	0	0	-9999	-9999	-9999	-9999	-9999	-9999	-9999
4	4	2	2	3	2	2	-9999	2	-9999	2	3	2	3	2	2	3	2	3	2	3	2	2	2	2	2	1	1	0	0	0	3	3	3	2	3	3	3	1	0	0	0	0	0	1	0	3	3	3	-9999
5	4	1	1	1	1	2	2	3	2	1	2	2	2	3	3	2	3	3	2	3	1	3	1	2	2	1	1	0	0	0	2	2	1	2	3	3	3	1	0	0	0	0	0	1	0	2	3	3	4
5	5	3	3	3	3	3	3	3	3	3	-9999	3	-9999	3	3	3	3	3	3	3	-9999	3	3	3	3	1	1	0	0	0	2	3	3	2	3	3	3	1	0	0	0	0	0	1	0	2	4	4	5
5	4	1	1	-9999	2	1	-9999	-9999	1	1	1	1	3	2	1	3	2	3	3	3	2	3	3	1	1	1	0	0	0	0	2	2	2	2	3	2	3	0	0	1	0	0	0	1	0	2	2	3	4
6	5	2	2	2	1	2	3	2	-9999	2	3	3	3	3	3	3	3	3	3	3	2	3	2	2	2	1	0	0	0	0	3	3	3	-9999	3	3	3	1	0	0	0	0	1	0	0	2	3	3	5
4	4	2	3	1	-9999	1	1	3	3	2	-9999	3	2	3	2	-9999	3	3	3	3	-9999	3	1	-9999	3	1	0	0	0	0	2	1	2	3	3	2	3	1	0	0	0	0	1	0	0	2	2	4	3
4	4	2	2	1	1	1	1	3	3	3	3	3	2	3	2	2	3	3	3	3	1	1	1	1	1	1	1	0	0	0	2	2	3	-9999	2	2	3	1	0	0	0	0	1	0	0	1	5	3	5
5	4	2	2	1	1	1	1	3	3	3	2	2	2	1	1	1	3	3	3	3	-9999	2	1	2	1	1	0	0	0	0	-9999	-9999	-9999	-9999	-9999	-9999	-9999	0	0	0	0	0	-9999	-9999	-9999	-9999	-9999	-9999	-9999
6	5	3	3	-9999	-9999	-9999	-9999	3	3	3	3	3	3	3	3	3	3	3	3	3	1	1	1	1	1	1	1	0	0	1	3	3	2	3	3	3	3	0	0	0	1	0	1	0	0	2	1	3	3
6	5	2	2	2	1	2	2	3	2	1	-9999	-9999	2	2	2	-9999	3	2	-9999	3	2	3	1	3	3	1	0	0	0	0	2	-9999	2	3	3	2	3	1	0	0	0	0	1	0	0	2	3	4	3
5	5	-9999	2	-9999	2	2	2	2	-9999	-9999	-9999	-9999	-9999	-9999	-9999	-9999	-9999	-9999	-9999	3	-9999	2	2	2	2	1	0	0	0	0	-9999	-9999	-9999	-9999	-9999	-9999	-9999	0	0	0	0	0	-9999	-9999	-9999	-9999	-9999	-9999	-9999
4	4	3	-9999	3	-9999	-9999	3	-9999	1	2	3	2	3	2	2	-9999	3	-9999	-9999	3	2	3	2	3	2	1	0	0	0	0	3	3	2	2	-9999	2	-9999	1	0	0	0	0	0	1	0	2	1	4	5
6	5	3	3	1	2	3	2	-9999	-9999	-9999	3	3	3	2	2	3	-9999	3	-9999	3	1	1	1	1	-9999	1	1	0	0	0	-9999	-9999	2	2	1	1	3	1	0	0	0	0	1	0	0	4	2	4	2
5	4	2	2	2	2	3	2	1	-9999	1	3	3	3	3	3	3	3	3	3	-9999	-9999	-9999	2	1	-9999	0	0	0	0	0	-9999	-9999	-9999	-9999	-9999	-9999	-9999	0	0	0	0	0	-9999	-9999	-9999	-9999	-9999	-9999	-9999
5	5	1	1	1	1	1	1	1	1	1	-9999	-9999	-9999	-9999	-9999	-9999	1	3	1	1	2	1	1	1	1	0	0	0	0	0	-9999	-9999	-9999	-9999	-9999	-9999	-9999	0	0	0	0	0	-9999	-9999	-9999	-9999	-9999	-9999	-9999
5	4	3	2	1	1	1	3	2	1	1	3	2	-9999	2	2	3	2	1	1	1	2	1	1	1	2	0	0	0	0	0	3	3	3	2	-9999	2	-9999	0	0	0	0	1	0	1	0	3	1	3	3
5	5	2	1	2	2	-9999	3	3	1	2	3	2	3	3	2	3	2	1	1	1	-9999	2	1	2	1	0	1	0	0	0	3	3	3	2	2	3	3	1	0	0	0	0	0	1	0	2	2	3	4
6	5	2	2	-9999	2	1	2	1	1	1	3	2	-9999	2	2	-9999	1	1	1	1	2	3	3	3	2	0	1	0	0	0	3	3	-9999	2	3	3	3	1	0	0	0	0	0	1	0	3	1	1	2
4	4	1	1	1	1	1	1	1	1	1	3	3	1	1	2	1	1	1	1	1	2	2	-9999	2	3	0	1	0	0	0	3	3	3	2	2	3	3	0	1	0	0	0	0	1	0	2	3	3	3
4	4	2	2	2	2	1	2	3	2	1	2	2	3	3	2	2	2	3	1	1	1	2	2	3	2	0	1	0	0	0	-9999	-9999	-9999	-9999	-9999	-9999	-9999	0	0	0	0	0	-9999	-9999	-9999	-9999	-9999	-9999	-9999
4	4	2	1	-9999	2	1	2	3	-9999	-9999	3	2	-9999	1	1	-9999	3	3	2	1	1	3	2	2	3	0	0	0	0	0	2	3	3	3	3	3	3	1	0	0	0	0	1	0	0	2	3	5	4
5	5	2	2	2	2	2	2	2	2	2	3	2	3	3	2	3	2	-9999	2	1	-9999	2	2	2	2	0	0	0	0	0	3	3	2	2	3	2	3	1	0	0	0	0	0	0	1	2	2	2	3
6	5	3	3	2	2	2	2	3	3	2	3	3	3	2	2	3	3	3	2	1	2	2	2	3	3	0	1	0	0	0	-9999	-9999	-9999	-9999	-9999	-9999	-9999	0	0	0	0	0	-9999	-9999	-9999	-9999	-9999	-9999	-9999
5	4	2	2	2	2	2	2	2	2	2	-9999	-9999	-9999	-9999	-9999	2	2	-9999	2	1	1	3	2	3	2	0	1	0	0	0	-9999	3	3	2	3	3	3	1	0	0	0	0	0	1	0	3	4	4	4
5	4	2	1	1	1	1	2	-9999	1	2	-9999	2	-9999	-9999	1	-9999	-9999	2	2	1	2	2	1	2	3	0	0	0	0	0	2	2	3	2	2	3	3	1	0	0	0	0	0	1	0	2	3	4	-9999
4	4	2	1	3	2	1	2	-9999	-9999	2	3	2	-9999	2	1	2	3	-9999	2	1	2	2	1	3	2	0	0	0	0	0	-9999	3	-9999	-9999	-9999	-9999	3	0	0	0	1	0	0	1	0	1	4	4	5
5	4	3	3	3	2	3	3	2	-9999	2	2	2	3	3	2	3	2	2	2	1	-9999	-9999	3	3	-9999	0	0	0	0	0	3	3	3	3	3	3	3	1	0	0	0	0	1	0	0	2	2	4	4
4	4	2	1	3	3	2	2	3	3	2	2	1	3	3	2	2	2	2	2	1	1	3	3	3	-9999	0	0	0	0	0	2	3	3	3	3	3	3	0	0	0	0	0	1	0	0	2	4	4	4
5	4	2	2	2	2	-9999	-9999	2	2	2	3	3	3	3	2	3	3	-9999	2	1	2	3	2	2	3	0	0	0	0	0	3	3	2	3	3	2	3	1	0	0	0	0	0	1	0	2	3	2	4
6	5	2	2	1	1	1	2	3	1	1	3	2	3	2	2	2	1	-9999	2	1	1	-9999	2	2	3	0	1	0	0	0	2	3	2	2	3	2	3	1	0	0	0	0	0	1	0	3	4	3	3
6	5	-9999	-9999	2	2	2	2	-9999	-9999	2	3	2	2	2	2	2	2	3	2	1	1	-9999	2	2	-9999	0	1	0	0	0	2	2	2	2	2	3	2	1	0	0	0	0	0	1	0	3	2	3	3
5	4	2	-9999	1	2	2	2	-9999	-9999	2	3	3	-9999	2	2	3	2	2	2	1	2	3	2	3	3	0	1	0	0	0	3	3	2	2	3	2	3	1	0	0	0	0	0	1	0	2	3	3	4
6	5	2	2	2	2	2	2	2	2	2	2	2	3	2	1	2	3	3	2	1	2	1	2	1	2	0	1	0	0	0	-9999	-9999	-9999	1	1	3	3	1	0	0	0	0	0	1	0	3	2	2	5
6	5	2	2	1	1	1	1	3	3	2	3	2	3	2	2	3	3	3	2	1	2	3	2	2	3	0	0	0	0	0	-9999	-9999	-9999	-9999	-9999	-9999	-9999	0	0	0	0	0	-9999	-9999	-9999	-9999	-9999	-9999	-9999
6	5	2	2	2	2	1	1	-9999	2	1	3	2	2	2	2	3	2	3	2	1	1	2	1	3	2	0	1	0	0	0	3	3	2	1	3	2	3	1	0	0	0	0	0	1	0	2	2	4	4
4	4	2	3	2	2	3	3	3	3	3	3	3	3	2	3	3	2	2	2	1	1	2	1	2	3	0	1	0	0	0	2	3	2	-9999	3	3	3	1	0	0	0	0	1	0	0	2	3	4	4
5	4	2	2	1	1	2	2	2	2	2	3	3	2	2	3	3	3	3	3	1	2	3	2	2	3	0	0	0	0	0	2	3	3	3	3	3	3	1	0	0	0	0	1	0	0	3	3	3	5
5	4	2	2	-9999	2	-9999	2	-9999	-9999	2	2	2	3	3	3	3	3	3	3	1	2	2	2	2	1	0	1	0	0	0	2	3	3	3	2	3	3	1	0	0	0	0	0	1	0	2	3	3	5
5	5	3	3	3	3	3	3	3	3	3	3	3	3	3	3	3	3	3	3	1	2	1	1	-9999	1	0	1	0	0	1	1	2	3	3	3	3	3	1	0	0	0	0	1	0	0	2	2	4	4
5	5	3	3	2	2	2	3	3	3	2	3	3	3	3	2	3	3	3	3	1	2	2	2	2	2	0	0	0	0	0	3	3	3	3	3	3	3	1	0	0	0	0	0	1	0	2	2	2	4
5	5	3	3	-9999	2	3	3	3	3	3	3	3	3	2	2	3	3	3	3	1	1	2	1	3	3	0	1	0	0	1	-9999	-9999	-9999	-9999	-9999	-9999	-9999	0	0	0	0	0	-9999	-9999	-9999	-9999	-9999	-9999	-9999
5	4	3	2	2	2	2	3	3	-9999	3	3	2	-9999	2	2	3	3	3	3	1	-9999	3	-9999	2	1	0	1	0	0	0	2	3	-9999	3	3	3	3	1	0	0	0	0	0	1	0	2	3	3	-9999
5	4	3	2	2	2	3	3	3	-9999	3	3	2	-9999	2	2	3	3	3	3	1	-9999	3	-9999	2	1	0	1	0	0	0	2	3	2	3	3	3	3	1	0	0	0	0	0	1	0	2	3	3	4
4	4	1	1	1	1	1	2	2	-9999	1	2	2	3	2	2	-9999	-9999	-9999	3	1	1	3	-9999	-9999	-9999	0	1	0	1	0	-9999	-9999	-9999	-9999	-9999	-9999	-9999	0	0	0	0	0	-9999	-9999	-9999	-9999	-9999	-9999	-9999
5	4	2	2	2	2	2	2	3	3	3	3	2	3	2	3	3	3	3	3	1	-9999	3	3	3	2	0	0	0	0	0	-9999	-9999	-9999	-9999	-9999	-9999	-9999	0	0	0	0	0	-9999	-9999	-9999	-9999	-9999	-9999	-9999
6	5	3	3	3	3	3	3	3	3	3	3	3	3	1	3	3	3	1	3	1	1	3	1	3	3	0	1	0	0	1	-9999	-9999	-9999	-9999	-9999	-9999	-9999	0	0	0	0	0	-9999	-9999	-9999	-9999	-9999	-9999	-9999
6	5	1	1	1	1	2	1	2	2	2	3	2	3	3	2	3	3	3	3	1	1	2	1	2	2	0	1	0	0	0	-9999	-9999	-9999	-9999	-9999	-9999	-9999	0	0	0	0	0	-9999	-9999	-9999	-9999	-9999	-9999	-9999
6	5	1	1	1	1	1	1	3	2	2	3	3	3	3	3	3	3	3	3	1	-9999	1	1	1	2	0	1	0	0	0	-9999	-9999	-9999	-9999	-9999	-9999	-9999	0	0	0	0	0	-9999	-9999	-9999	-9999	-9999	-9999	-9999
5	4	2	1	1	1	2	1	1	2	1	3	3	3	1	1	2	-9999	3	3	1	2	2	1	2	1	0	0	0	0	0	3	3	3	1	2	2	3	1	0	0	0	0	0	1	0	3	2	2	4
4	4	-9999	-9999	-9999	3	2	2	-9999	-9999	3	-9999	-9999	-9999	3	2	2	-9999	-9999	3	1	2	3	2	3	3	0	0	0	0	0	-9999	-9999	-9999	-9999	-9999	-9999	-9999	0	0	0	0	0	-9999	-9999	-9999	-9999	-9999	-9999	-9999
4	4	2	1	-9999	2	2	-9999	2	3	-9999	3	3	3	1	2	3	3	3	3	1	2	3	3	3	3	0	0	0	0	0	3	3	3	3	3	3	3	1	0	0	0	0	1	0	0	2	5	3	5
6	5	2	2	2	2	2	2	3	3	2	-9999	-9999	-9999	-9999	2	-9999	3	3	3	1	-9999	3	3	-9999	-9999	0	0	0	0	0	-9999	2	-9999	3	3	-9999	3	1	0	0	0	0	1	0	0	2	3	4	4
5	5	-9999	2	-9999	-9999	-9999	-9999	3	3	-9999	3	3	3	3	-9999	3	3	3	3	1	2	-9999	1	1	-9999	0	1	0	0	0	-9999	-9999	-9999	-9999	-9999	-9999	-9999	0	0	0	0	0	-9999	-9999	-9999	-9999	-9999	-9999	-9999
6	5	-9999	-9999	3	2	-9999	3	3	3	-9999	3	-9999	-9999	2	2	-9999	3	3	3	1	-9999	3	2	3	2	0	0	0	0	0	3	2	3	2	2	3	3	1	0	0	0	0	1	0	0	2	4	4	5
5	4	3	3	2	2	2	2	3	-9999	3	3	3	3	3	3	3	3	3	3	1	1	1	1	2	1	0	1	0	1	0	1	3	2	2	2	2	3	1	0	0	0	0	1	0	0	2	3	5	5
5	4	2	2	2	3	3	3	3	3	2	2	2	3	3	3	3	3	3	3	1	2	2	1	3	3	0	1	0	0	0	2	2	2	2	2	2	2	0	0	0	1	0	1	0	0	2	3	3	4
6	5	2	2	3	3	2	-9999	-9999	-9999	2	-9999	-9999	3	3	2	-9999	-9999	3	3	1	2	3	2	2	3	0	0	0	0	0	-9999	2	-9999	3	3	3	3	1	0	0	0	0	1	0	0	2	3	3	5
5	4	2	2	2	2	2	2	2	2	2	2	2	3	2	2	2	3	3	3	1	2	3	2	3	3	0	0	0	0	0	2	3	3	3	3	3	3	1	0	0	0	0	0	1	0	2	2	2	4
4	4	3	2	3	1	2	2	3	3	3	2	1	3	2	2	2	3	3	3	1	1	2	1	2	2	0	1	0	0	0	2	3	3	2	3	2	3	1	0	0	0	0	0	1	0	3	3	2	4
4	4	3	3	-9999	2	2	2	3	3	3	-9999	-9999	2	2	1	2	3	3	3	1	2	3	-9999	-9999	1	0	0	0	0	0	2	2	2	-9999	3	-9999	3	1	0	0	0	0	0	1	0	4	1	3	5
5	4	2	2	2	3	2	3	3	3	3	3	3	3	3	3	3	3	3	3	1	2	3	-9999	3	3	0	0	0	0	0	3	3	3	2	3	3	3	1	0	0	0	0	0	1	0	1	3	4	3
5	5	1	1	1	1	2	1	3	2	2	2	3	3	3	3	3	3	3	3	1	1	3	1	3	3	0	1	0	0	0	2	3	2	2	2	3	3	1	0	0	0	0	0	1	0	2	3	4	2
5	5	-9999	3	3	2	2	3	3	3	-9999	3	2	3	2	1	2	3	3	3	1	2	2	1	2	2	0	1	0	0	0	2	2	3	3	3	3	3	1	0	0	0	0	1	0	0	1	2	3	4
5	5	-9999	3	-9999	-9999	-9999	-9999	1	1	1	3	3	3	2	3	3	3	3	3	1	2	2	-9999	-9999	3	0	0	0	0	0	3	3	3	2	3	3	3	1	0	0	0	0	1	0	0	2	4	5	4
5	4	2	2	3	2	3	2	2	3	3	3	3	3	3	2	2	3	3	3	1	-9999	3	3	3	3	0	1	0	0	0	3	3	2	3	1	2	3	0	0	0	0	0	-9999	-9999	-9999	-9999	-9999	-9999	-9999
5	5	1	1	2	-9999	2	1	3	3	1	3	1	3	-9999	2	-9999	3	3	3	1	1	3	1	1	1	0	0	0	0	0	-9999	-9999	-9999	-9999	-9999	-9999	-9999	0	0	0	0	0	-9999	-9999	-9999	-9999	-9999	-9999	-9999
6	5	2	2	-9999	1	1	3	2	-9999	3	3	2	3	1	2	3	3	3	3	1	2	-9999	-9999	3	3	0	0	0	0	0	3	3	3	3	3	3	3	1	0	0	0	0	1	0	0	2	4	4	3
6	5	2	2	2	-9999	-9999	2	2	-9999	-9999	-9999	2	-9999	-9999	-9999	-9999	-9999	-9999	-9999	1	1	3	2	2	3	0	1	0	0	0	-9999	-9999	-9999	1	2	-9999	3	1	0	0	0	0	0	1	0	1	2	4	5
5	5	2	2	1	-9999	2	1	-9999	-9999	-9999	3	3	-9999	-9999	-9999	2	-9999	-9999	-9999	1	-9999	2	-9999	3	-9999	0	0	0	0	0	2	-9999	-9999	-9999	-9999	-9999	-9999	1	0	0	0	0	0	1	0	2	2	3	5
6	5	2	2	-9999	-9999	-9999	-9999	-9999	-9999	2	-9999	-9999	-9999	-9999	-9999	-9999	-9999	-9999	-9999	1	2	1	1	1	2	0	0	0	0	0	3	3	3	3	3	3	3	0	0	0	0	0	-9999	-9999	-9999	3	2	2	3
5	4	2	2	3	3	2	3	-9999	-9999	2	2	2	3	3	2	-9999	2	-9999	-9999	1	1	3	2	2	3	0	0	0	0	0	-9999	-9999	-9999	-9999	-9999	-9999	-9999	0	0	0	0	0	-9999	-9999	-9999	-9999	-9999	-9999	-9999
4	4	2	2	3	2	-9999	3	-9999	-9999	3	3	3	3	-9999	2	3	3	3	-9999	1	2	3	2	-9999	3	0	0	0	0	0	3	3	3	3	3	3	3	1	0	0	0	0	0	1	0	2	3	4	5
5	5	-9999	-9999	-9999	-9999	2	2	2	2	2	-9999	-9999	-9999	-9999	2	-9999	2	2	-9999	1	2	2	2	2	2	0	0	0	0	0	3	3	3	2	3	2	3	1	0	0	0	0	0	1	0	4	1	2	3
6	5	-9999	-9999	-9999	-9999	-9999	-9999	-9999	-9999	-9999	3	-9999	3	3	-9999	-9999	-9999	3	-9999	1	1	2	3	2	2	0	1	0	0	0	3	2	3	2	3	2	3	1	0	0	0	0	0	1	0	2	3	4	3
4	4	-9999	-9999	-9999	2	1	1	-9999	-9999	2	-9999	-9999	3	-9999	2	-9999	-9999	3	-9999	1	-9999	3	3	3	2	0	1	0	0	0	-9999	3	-9999	-9999	-9999	3	3	1	0	0	0	0	0	1	0	2	4	4	5
5	5	-9999	-9999	2	-9999	2	-9999	-9999	-9999	3	-9999	-9999	-9999	-9999	1	-9999	-9999	-9999	-9999	1	2	3	1	3	3	0	0	0	0	0	-9999	3	3	3	3	3	3	0	0	1	0	0	0	1	0	2	3	4	5
4	4	3	3	2	2	1	2	2	1	-9999	2	2	2	2	3	3	2	2	-9999	1	1	2	2	1	3	0	1	0	0	0	2	2	2	2	2	3	3	1	0	0	0	0	1	0	0	2	4	4	5
5	5	-9999	-9999	-9999	1	-9999	-9999	-9999	-9999	-9999	-9999	-9999	-9999	-9999	-9999	-9999	-9999	-9999	-9999	1	-9999	2	1	1	2	0	1	0	0	0	-9999	-9999	-9999	-9999	-9999	-9999	-9999	1	0	0	0	0	1	0	0	-9999	-9999	-9999	-9999
6	5	1	1	1	1	1	1	3	2	2	-9999	-9999	-9999	-9999	-9999	-9999	-9999	-9999	-9999	1	2	1	1	1	2	0	1	0	1	0	1	1	1	1	1	1	1	0	1	0	0	0	1	0	0	1	1	1	1
6	5	-9999	-9999	2	2	2	2	-9999	-9999	-9999	-9999	-9999	-9999	-9999	-9999	-9999	-9999	-9999	-9999	1	2	3	2	3	-9999	0	0	0	0	0	3	3	-9999	-9999	-9999	-9999	3	1	0	0	0	0	0	1	0	-9999	-9999	-9999	-9999
5	4	2	2	1	1	2	2	2	2	2	3	3	3	3	2	3	-9999	-9999	-9999	1	2	-9999	-9999	-9999	-9999	0	1	0	0	0	2	2	3	3	3	3	3	1	0	0	0	0	1	0	0	2	2	3	4
4	4	2	2	2	1	2	1	3	2	1	-9999	2	2	1	2	3	2	2	1	2	-9999	3	2	3	2	0	0	0	0	0	2	3	2	2	2	-9999	3	1	0	0	0	0	0	1	0	3	3	3	4
4	4	2	2	1	1	1	1	3	-9999	-9999	1	1	1	1	1	1	1	1	1	2	2	2	1	3	1	0	0	0	0	0	-9999	-9999	-9999	-9999	-9999	-9999	-9999	0	0	0	0	0	-9999	-9999	-9999	-9999	-9999	-9999	-9999
5	5	2	2	2	1	1	3	1	1	1	3	3	3	2	2	3	1	1	1	2	2	3	1	3	3	0	1	0	0	0	-9999	-9999	-9999	-9999	-9999	-9999	-9999	0	0	0	0	0	-9999	-9999	-9999	-9999	-9999	-9999	-9999
6	5	3	2	1	1	1	1	1	1	1	1	1	1	1	1	1	1	1	1	2	-9999	2	1	1	2	0	0	0	0	1	-9999	-9999	-9999	-9999	-9999	-9999	-9999	0	0	0	0	0	-9999	-9999	-9999	-9999	-9999	-9999	-9999
6	5	1	3	2	2	2	-9999	2	2	2	3	2	3	2	2	-9999	2	3	2	2	-9999	-9999	-9999	-9999	-9999	0	0	0	0	0	-9999	-9999	-9999	-9999	-9999	-9999	-9999	0	0	0	0	0	-9999	-9999	-9999	-9999	-9999	-9999	-9999
5	5	2	1	2	2	2	2	2	2	1	2	1	3	2	2	2	2	2	2	2	-9999	-9999	-9999	1	1	0	0	0	0	0	3	3	3	3	3	3	3	0	0	0	1	0	1	0	0	1	2	2	1
5	4	2	2	2	2	1	3	3	3	2	-9999	-9999	3	-9999	2	3	3	3	2	2	-9999	3	2	3	3	0	0	0	0	0	2	2	3	2	3	3	3	1	0	0	0	0	1	0	0	3	3	3	3
5	4	2	2	-9999	-9999	2	-9999	2	2	2	-9999	2	-9999	-9999	2	-9999	3	3	2	2	2	3	3	2	2	0	0	0	0	0	2	3	3	3	2	3	3	1	0	0	0	0	1	0	0	2	3	3	4
5	4	2	2	2	1	2	3	3	3	3	2	2	3	1	3	3	3	3	3	2	2	2	1	2	1	0	1	0	0	0	3	3	3	3	3	3	3	1	0	0	0	0	1	0	0	2	3	3	5
5	5	3	3	1	1	1	1	1	1	2	3	3	3	2	3	2	3	3	3	2	2	2	1	2	3	0	1	0	0	0	2	3	3	2	2	3	3	1	0	0	0	0	1	0	0	4	2	1	5
6	5	3	-9999	-9999	-9999	-9999	-9999	-9999	3	-9999	3	3	3	3	3	3	3	3	3	2	2	1	1	1	1	0	1	0	0	0	-9999	-9999	-9999	-9999	-9999	-9999	-9999	0	0	0	0	0	-9999	-9999	-9999	-9999	-9999	-9999	-9999
6	5	1	1	2	2	2	-9999	3	3	3	-9999	-9999	-9999	-9999	-9999	-9999	3	3	3	2	2	2	1	2	-9999	0	0	0	0	0	3	2	3	2	2	2	3	0	0	0	0	0	-9999	-9999	-9999	-9999	-9999	-9999	-9999
6	5	2	2	-9999	-9999	-9999	-9999	-9999	-9999	-9999	3	3	3	3	3	3	3	3	3	2	2	-9999	-9999	-9999	-9999	0	0	0	0	0	3	2	3	3	3	3	3	1	0	0	0	0	1	0	0	2	2	3	5
4	4	2	2	-9999	-9999	-9999	2	-9999	-9999	3	-9999	-9999	3	-9999	-9999	-9999	-9999	-9999	-9999	2	2	2	-9999	1	-9999	0	0	0	0	0	-9999	-9999	-9999	3	3	2	3	1	0	0	0	0	1	0	0	2	2	4	5
4	4	2	2	1	2	1	1	1	1	1	1	1	1	2	2	2	1	1	1	3	2	1	1	1	1	0	0	0	0	0	3	3	3	2	3	3	3	1	0	0	0	0	0	1	0	2	4	5	5
5	5	2	1	1	2	1	1	1	1	1	2	2	3	1	1	1	1	1	1	3	2	2	3	3	-9999	0	0	0	0	0	1	3	3	3	3	3	3	1	0	0	0	0	0	1	0	2	3	4	5
6	5	3	3	3	2	2	3	2	3	2	2	2	3	2	2	2	2	3	2	3	-9999	3	3	3	3	0	1	0	0	0	2	2	1	3	3	3	3	1	0	0	0	0	0	1	0	2	2	2	5
6	5	1	1	2	2	2	2	2	-9999	2	-9999	1	2	2	2	1	2	-9999	2	3	-9999	1	1	1	1	0	1	0	0	0	3	3	1	2	3	2	3	1	0	0	0	0	0	0	1	2	1	3	4
5	4	-9999	2	-9999	-9999	2	-9999	3	-9999	2	2	-9999	3	3	1	-9999	3	3	2	3	2	2	3	3	3	0	0	0	0	0	2	-9999	2	3	2	2	3	1	0	0	0	0	1	0	0	2	3	3	4
5	4	2	2	2	3	2	3	3	3	3	2	2	2	2	2	2	3	3	2	3	2	3	3	3	-9999	0	0	0	0	0	3	2	3	1	3	2	3	1	0	0	0	0	1	0	0	2	1	2	4
4	4	2	1	2	2	2	2	2	2	2	2	2	3	2	2	3	3	3	2	3	1	3	2	1	3	0	1	0	0	1	2	2	1	2	2	2	3	1	0	0	0	0	1	0	0	2	3	3	4
5	5	2	2	2	3	1	3	3	3	2	2	2	3	2	2	3	3	3	2	3	1	1	2	2	2	0	0	0	0	0	3	3	1	3	2	3	3	1	0	0	0	0	1	0	0	2	3	3	4
5	4	2	2	1	2	1	1	3	-9999	-9999	3	3	3	3	3	2	3	2	2	3	1	2	3	3	2	0	1	0	0	0	1	2	2	2	3	3	3	1	0	0	0	0	0	1	0	2	3	4	-9999
4	4	2	2	2	2	2	1	2	1	1	2	2	2	2	2	2	2	2	2	3	1	2	2	2	2	0	1	0	0	1	1	1	1	1	1	2	3	1	0	0	0	0	0	1	0	5	1	1	1
4	4	-9999	2	3	3	3	2	-9999	3	-9999	3	-9999	3	3	2	3	2	3	2	3	1	3	-9999	3	1	0	1	0	0	1	3	3	3	2	2	3	3	1	0	0	0	0	0	1	0	3	2	3	4
5	4	-9999	2	-9999	-9999	-9999	-9999	-9999	-9999	-9999	-9999	-9999	-9999	-9999	2	-9999	-9999	-9999	2	3	2	3	3	2	-9999	0	0	0	0	0	-9999	-9999	2	2	3	3	3	1	0	0	0	0	0	1	0	3	2	2	4
5	5	2	2	3	2	2	2	2	3	2	2	2	3	2	3	3	3	-9999	2	3	-9999	2	1	-9999	2	0	0	0	0	0	2	2	-9999	2	2	2	2	1	0	0	0	0	1	0	0	4	1	2	3
4	4	2	2	2	2	2	2	1	2	2	3	2	3	3	2	2	2	3	2	3	1	2	2	1	2	0	0	0	0	0	-9999	-9999	-9999	-9999	-9999	-9999	-9999	1	0	0	0	0	1	0	0	2	3	3	4
5	5	1	1	-9999	-9999	3	-9999	3	3	2	2	2	3	3	3	-9999	-9999	-9999	3	3	-9999	2	2	1	1	0	0	0	0	0	-9999	-9999	-9999	-9999	-9999	-9999	-9999	0	0	0	0	0	-9999	-9999	-9999	-9999	-9999	-9999	-9999
6	5	3	3	3	2	2	3	2	3	3	3	3	3	2	1	3	1	3	3	3	2	3	3	3	2	0	0	0	0	0	2	3	3	2	3	3	3	1	0	0	0	0	0	1	0	4	2	2	2
5	5	3	2	2	3	3	3	3	3	3	3	3	3	3	3	3	3	3	3	3	2	2	2	2	2	0	1	0	0	1	2	1	1	1	1	1	1	1	0	0	0	0	1	0	0	1	1	-9999	-9999
6	5	3	3	3	3	3	3	3	3	3	3	3	3	3	3	3	3	3	3	3	-9999	2	2	2	2	0	1	0	0	1	-9999	-9999	-9999	-9999	-9999	-9999	-9999	0	0	0	0	0	-9999	-9999	-9999	-9999	-9999	-9999	-9999
5	4	1	1	3	2	3	-9999	2	2	2	2	2	3	2	2	3	2	3	3	3	2	3	3	2	3	0	0	0	0	0	-9999	-9999	-9999	-9999	-9999	-9999	-9999	0	0	0	0	0	-9999	-9999	-9999	-9999	-9999	-9999	-9999
5	4	2	3	3	-9999	2	-9999	-9999	-9999	3	-9999	-9999	-9999	-9999	2	-9999	3	3	3	3	-9999	3	3	3	3	0	0	0	0	0	-9999	3	-9999	2	-9999	3	3	1	0	0	0	0	1	0	0	2	4	3	5
5	4	2	2	-9999	-9999	2	-9999	2	2	-9999	2	2	3	3	3	3	3	3	3	3	2	2	1	-9999	2	0	0	0	0	0	3	3	3	2	3	2	3	1	0	0	0	0	0	1	0	2	1	3	4
6	5	3	3	3	2	3	3	3	3	3	3	3	3	3	3	3	3	3	3	3	2	1	2	2	2	0	1	0	0	0	2	2	2	3	3	3	3	1	0	0	0	0	1	0	0	1	5	5	5
6	5	2	2	2	1	2	3	3	3	3	1	1	3	1	1	3	2	3	3	3	2	1	1	1	1	0	1	0	0	1	-9999	-9999	-9999	-9999	-9999	-9999	-9999	0	0	0	0	0	-9999	-9999	-9999	-9999	-9999	-9999	-9999
6	5	1	1	2	2	2	2	3	3	2	-9999	-9999	-9999	2	2	-9999	3	3	3	3	-9999	1	1	1	1	0	0	0	0	0	-9999	-9999	-9999	-9999	-9999	-9999	-9999	0	0	0	0	0	-9999	-9999	-9999	-9999	-9999	-9999	-9999
6	5	1	1	3	2	3	-9999	3	3	3	-9999	2	3	3	2	-9999	3	3	3	3	2	2	3	3	3	0	0	0	0	0	2	3	2	3	3	3	3	1	0	0	0	0	0	1	0	2	3	4	4
6	5	1	1	2	1	2	-9999	3	3	3	-9999	3	-9999	2	2	3	3	3	3	3	-9999	2	1	3	2	0	0	0	0	0	3	3	-9999	2	3	2	3	1	0	0	0	0	1	0	0	2	4	4	5
5	4	2	3	-9999	1	2	3	3	-9999	3	3	3	3	3	3	-9999	3	3	3	3	2	-9999	-9999	-9999	3	0	0	0	0	0	2	3	3	3	3	3	3	1	0	0	0	0	0	1	0	2	3	4	4
4	4	2	2	1	2	1	2	2	2	2	3	3	3	3	2	3	3	3	3	3	2	2	2	2	2	0	0	0	0	0	2	3	2	1	3	2	3	1	0	0	0	0	0	1	0	2	5	5	5
4	4	-9999	-9999	2	-9999	-9999	-9999	-9999	-9999	2	3	3	3	3	-9999	3	3	3	3	3	2	1	1	1	1	0	0	0	0	0	3	3	2	2	2	2	3	0	0	1	0	0	0	1	0	1	4	4	5
5	4	-9999	3	-9999	-9999	3	2	3	3	3	3	-9999	3	-9999	3	3	3	3	3	3	2	3	-9999	3	3	0	0	0	0	0	2	3	-9999	2	-9999	3	3	1	0	0	0	0	0	1	0	1	3	3	5
6	5	-9999	-9999	2	-9999	2	-9999	-9999	-9999	-9999	3	3	3	-9999	3	3	3	3	3	3	2	1	1	1	-9999	0	1	0	1	0	3	3	3	2	3	3	3	0	0	1	0	0	1	0	0	3	2	4	4
5	5	1	1	1	1	1	2	3	2	2	2	2	-9999	-9999	-9999	-9999	-9999	-9999	-9999	3	1	2	1	1	-9999	0	1	0	0	0	1	3	3	3	3	3	3	1	0	0	0	0	1	0	0	3	2	3	3
5	5	2	2	2	2	2	2	2	2	2	-9999	-9999	-9999	-9999	-9999	-9999	-9999	-9999	-9999	3	-9999	2	2	2	2	0	1	0	0	0	2	2	2	2	2	2	2	1	0	0	0	0	0	1	0	2	3	4	-9999
5	4	2	2	1	-9999	-9999	-9999	-9999	-9999	-9999	-9999	-9999	2	-9999	2	-9999	-9999	-9999	-9999	3	-9999	2	-9999	1	1	0	0	0	0	0	2	-9999	3	2	3	-9999	3	1	0	0	0	0	-9999	-9999	-9999	2	4	3	5
4	4	2	2	1	2	2	2	3	-9999	2	3	3	3	3	1	1	-9999	-9999	-9999	3	-9999	2	1	2	2	0	0	0	0	0	2	-9999	2	2	3	2	3	1	0	0	0	0	0	1	0	1	4	4	4
5	4	2	2	2	-9999	1	-9999	-9999	-9999	-9999	-9999	-9999	-9999	-9999	2	-9999	-9999	-9999	-9999	3	-9999	3	-9999	3	-9999	0	0	0	0	0	2	-9999	-9999	-9999	-9999	-9999	-9999	1	0	0	0	0	0	1	0	2	4	4	5
5	4	-9999	2	-9999	-9999	2	-9999	-9999	-9999	2	3	-9999	-9999	3	-9999	-9999	-9999	-9999	-9999	3	2	-9999	-9999	-9999	2	0	0	0	0	0	-9999	-9999	-9999	-9999	-9999	-9999	-9999	1	0	0	0	0	1	0	0	3	2	2	3
6	5	-9999	-9999	-9999	-9999	-9999	-9999	-9999	-9999	-9999	-9999	-9999	-9999	-9999	-9999	-9999	-9999	-9999	-9999	3	-9999	-9999	-9999	-9999	-9999	0	0	0	0	0	-9999	-9999	-9999	-9999	-9999	-9999	-9999	0	0	0	0	0	-9999	-9999	-9999	-9999	-9999	-9999	-9999
4	4	1	1	1	2	1	1	2	1	2	-9999	-9999	-9999	3	2	-9999	-9999	3	-9999	3	-9999	2	1	1	2	0	0	0	0	0	3	3	3	2	3	3	3	1	0	0	0	0	1	0	0	2	2	5	2
6	5	-9999	-9999	-9999	-9999	-9999	-9999	-9999	-9999	-9999	-9999	-9999	-9999	-9999	-9999	-9999	-9999	-9999	-9999	3	2	2	-9999	-9999	2	0	0	0	0	0	-9999	3	3	3	3	3	3	1	0	0	0	0	0	1	0	-9999	3	-9999	-9999
5	4	-9999	-9999	-9999	2	2	2	-9999	-9999	-9999	-9999	-9999	-9999	2	1	-9999	-9999	-9999	-9999	3	2	2	2	3	3	0	0	0	0	0	3	3	3	2	3	3	3	1	0	0	0	0	0	1	0	2	3	3	4
5	4	2	2	1	2	1	1	2	2	1	-9999	-9999	-9999	-9999	-9999	-9999	-9999	-9999	-9999	3	-9999	-9999	-9999	-9999	-9999	0	0	0	0	0	-9999	-9999	-9999	2	2	-9999	3	1	0	0	0	0	1	0	0	3	2	3	4
6	5	1	2	1	2	2	2	-9999	-9999	-9999	2	2	2	-9999	2	-9999	-9999	-9999	-9999	3	2	1	1	-9999	1	0	0	0	0	0	-9999	-9999	-9999	-9999	2	2	3	0	0	0	0	0	-9999	-9999	-9999	-9999	-9999	-9999	-9999
4	4	2	2	-9999	-9999	3	-9999	2	-9999	-9999	2	2	-9999	2	2	-9999	2	-9999	-9999	3	2	3	2	3	3	0	0	0	0	0	2	2	2	2	2	2	3	1	0	0	0	0	1	0	0	2	3	3	3
5	4	2	2	2	2	2	3	1	2	1	3	3	3	3	3	3	1	2	1	1	1	2	2	2	1	0	1	0	0	1	2	2	3	3	3	3	3	0	0	0	1	0	0	0	1	4	2	2	1
5	4	3	3	3	-9999	2	-9999	-9999	-9999	2	3	3	3	2	2	-9999	-9999	-9999	2	1	-9999	2	-9999	-9999	-9999	0	0	0	0	0	-9999	-9999	-9999	-9999	-9999	-9999	-9999	0	0	0	0	0	-9999	-9999	-9999	-9999	-9999	-9999	-9999
4	4	-9999	-9999	-9999	-9999	-9999	-9999	-9999	-9999	-9999	2	2	2	2	1	2	2	2	2	1	2	2	-9999	2	-9999	0	1	0	0	0	3	3	1	2	3	2	3	1	0	0	0	0	1	0	0	2	1	3	3
5	4	2	2	2	2	2	1	2	1	1	2	1	-9999	2	2	2	2	2	2	1	1	-9999	-9999	-9999	-9999	0	1	0	0	0	3	3	3	3	2	3	3	1	0	0	0	0	0	1	0	2	3	3	4
5	4	2	2	2	2	2	2	2	1	2	-9999	3	3	3	-9999	-9999	2	3	3	1	2	3	2	2	1	0	1	0	0	0	-9999	-9999	-9999	-9999	-9999	-9999	-9999	0	0	0	0	0	-9999	-9999	-9999	-9999	-9999	-9999	-9999
4	4	1	1	1	1	1	1	1	1	1	2	2	1	2	2	1	1	1	1	3	-9999	-9999	-9999	2	2	0	0	0	0	0	2	2	3	2	3	3	3	0	0	0	0	0	0	1	0	3	1	3	4
5	4	-9999	-9999	-9999	2	-9999	-9999	-9999	-9999	-9999	-9999	-9999	-9999	-9999	2	-9999	1	2	2	3	2	1	1	-9999	2	0	0	0	0	0	3	3	3	2	3	3	3	0	0	0	1	0	0	1	0	4	2	1	1
6	5	2	2	2	2	2	2	3	3	2	-9999	-9999	-9999	2	-9999	-9999	-9999	-9999	-9999	3	1	2	2	2	3	0	0	0	0	0	-9999	-9999	-9999	-9999	3	3	3	1	0	0	0	0	1	0	0	3	3	3	3
5	4	-9999	-9999	-9999	-9999	-9999	-9999	-9999	-9999	-9999	-9999	-9999	-9999	-9999	-9999	-9999	-9999	-9999	-9999	3	-9999	2	2	2	2	0	1	1	0	0	2	2	2	2	2	2	2	0	0	0	0	0	-9999	-9999	-9999	-9999	-9999	-9999	-9999
5	4	3	2	-9999	2	2	-9999	1	2	1	2	2	2	1	1	2	1	3	1	1	-9999	2	2	1	1	-9999	0	0	0	0	3	3	3	2	3	3	3	1	0	0	0	0	0	0	1	4	1	1	2
6	5	2	2	-9999	-9999	-9999	-9999	2	2	1	3	3	-9999	-9999	2	-9999	2	2	2	1	2	3	3	2	2	-9999	1	0	0	0	3	3	3	3	3	3	3	1	0	0	0	0	0	1	0	2	3	4	4
5	5	2	1	2	1	1	3	3	2	1	2	2	2	1	1	3	2	3	2	1	1	2	1	1	-9999	-9999	1	0	0	0	2	3	3	1	1	2	3	1	0	0	0	0	-9999	-9999	-9999	3	1	3	5
6	5	1	1	1	-9999	-9999	2	-9999	-9999	-9999	3	-9999	-9999	1	2	2	-9999	-9999	3	1	1	-9999	1	1	1	-9999	1	0	0	0	3	3	3	3	3	3	3	1	0	0	0	0	1	0	0	3	3	3	5
6	5	3	3	3	3	3	3	-9999	-9999	2	3	-9999	3	3	3	3	3	3	3	1	2	1	1	1	1	-9999	1	0	1	0	3	3	3	2	3	3	3	0	0	1	0	0	1	0	0	3	3	4	4
5	5	3	3	2	2	2	2	3	-9999	3	3	3	3	3	2	3	3	3	3	1	1	1	1	1	-9999	-9999	1	0	0	0	3	3	3	3	3	3	3	1	0	0	0	0	1	0	0	2	5	5	4
4	4	2	2	1	-9999	2	-9999	3	3	3	3	3	3	3	-9999	3	-9999	-9999	-9999	1	2	3	-9999	-9999	2	-9999	0	0	0	0	2	3	2	1	3	3	3	1	0	0	0	0	0	1	0	3	3	3	4
5	5	2	2	1	3	3	2	3	3	2	2	2	3	2	-9999	3	3	3	3	2	-9999	1	1	1	1	-9999	0	0	0	0	2	3	-9999	-9999	3	3	3	1	0	0	0	0	0	1	0	4	2	2	1
4	4	2	2	2	2	1	2	-9999	-9999	1	2	1	3	2	1	-9999	-9999	-9999	1	3	2	1	-9999	1	1	-9999	1	0	0	0	3	2	3	3	3	3	3	0	0	0	0	1	1	0	0	-9999	1	-9999	-9999
6	5	2	1	2	2	3	3	1	3	1	2	1	-9999	3	3	3	2	2	1	3	1	1	1	1	1	-9999	1	0	0	0	1	2	2	2	3	2	3	0	0	0	1	0	0	1	0	3	1	3	4
4	4	-9999	-9999	2	2	-9999	1	3	3	3	3	-9999	-9999	1	-9999	2	2	3	2	3	1	1	1	-9999	2	-9999	1	0	0	0	-9999	-9999	-9999	-9999	-9999	-9999	-9999	0	0	0	0	0	-9999	-9999	-9999	-9999	-9999	-9999	-9999
5	4	1	1	1	1	1	2	2	2	2	3	2	2	2	2	2	2	2	2	3	2	1	1	1	1	-9999	0	0	0	0	3	3	3	3	2	3	3	1	0	0	0	0	0	1	0	2	4	3	3
5	4	3	3	3	3	2	2	3	3	2	-9999	2	3	3	3	-9999	-9999	-9999	2	3	2	3	2	2	2	-9999	1	0	0	0	2	3	3	2	2	3	3	0	1	0	0	0	1	0	0	3	4	4	5
5	4	1	1	1	1	1	1	3	3	1	3	-9999	-9999	-9999	2	-9999	-9999	-9999	-9999	3	-9999	2	1	1	1	-9999	0	0	0	0	-9999	-9999	-9999	-9999	-9999	-9999	-9999	0	0	0	0	0	-9999	-9999	-9999	-9999	-9999	-9999	-9999
6	5	3	3	3	3	3	3	3	3	3	3	-9999	3	3	3	3	-9999	-9999	3	1	2	3	2	2	3	0	0	0	0	0	3	3	3	2	3	3	3	0	1	0	0	0	0	1	0	1	4	4	5
4	4	2	2	1	2	1	1	3	-9999	-9999	2	2	2	2	2	1	2	3	-9999	3	1	2	2	3	3	0	0	0	0	0	2	3	-9999	1	-9999	3	3	1	0	0	0	0	0	1	0	2	3	3	4
5	4	-9999	-9999	-9999	-9999	-9999	-9999	-9999	-9999	-9999	-9999	-9999	-9999	-9999	-9999	-9999	-9999	-9999	-9999	1	1	1	1	1	2	0	0	0	0	0	-9999	-9999	-9999	-9999	-9999	-9999	-9999	0	0	0	0	0	-9999	-9999	-9999	-9999	-9999	-9999	-9999
5	4	2	-9999	3	3	3	3	3	-9999	-9999	3	3	-9999	2	3	3	3	3	3	1	-9999	3	3	3	3	1	0	0	0	0	3	3	3	3	3	3	3	0	0	0	1	0	0	1	0	1	4	2	4
6	5	1	2	3	2	2	3	2	2	3	3	3	3	2	2	2	3	3	3	1	2	3	1	3	2	1	1	0	0	1	2	2	3	3	3	1	3	1	0	0	0	0	1	0	0	4	4	2	1
5	4	2	2	3	-9999	2	2	3	2	3	-9999	-9999	-9999	-9999	-9999	-9999	-9999	-9999	-9999	1	-9999	3	-9999	3	3	0	1	0	0	0	3	3	2	-9999	-9999	3	3	1	0	0	0	0	0	1	0	3	3	2	5
4	4	2	1	1	2	2	2	1	1	1	3	2	1	2	2	3	2	2	1	1	2	2	1	1	-9999	0	1	0	0	0	3	3	3	3	3	2	3	0	1	0	0	0	0	1	0	2	2	2	4
4	4	-9999	-9999	1	2	2	-9999	2	2	1	-9999	-9999	2	1	2	-9999	2	-9999	1	1	2	3	2	2	2	0	0	0	0	0	3	3	2	2	-9999	-9999	3	0	1	0	0	0	0	1	0	1	3	3	-9999
5	4	2	2	-9999	-9999	1	2	-9999	2	2	2	-9999	-9999	1	1	2	-9999	-9999	2	1	-9999	3	-9999	3	3	0	0	0	0	0	3	3	3	3	3	2	3	0	0	0	1	0	0	1	0	2	3	3	3
4	4	1	1	3	2	2	2	3	3	2	3	3	3	1	2	1	3	3	2	1	2	2	1	2	2	0	1	0	0	0	3	3	3	2	3	3	2	0	0	0	1	0	0	1	0	3	2	3	5
5	5	1	1	1	1	1	1	-9999	-9999	1	1	1	1	1	1	1	-9999	-9999	2	1	-9999	3	3	2	3	0	1	0	0	0	-9999	3	3	3	3	3	3	0	0	0	0	1	0	1	0	1	2	2	2
6	5	3	3	3	2	2	3	3	2	2	3	1	3	1	3	3	3	3	3	1	2	1	2	2	3	0	0	0	0	0	-9999	3	3	3	3	3	3	0	1	0	0	0	0	1	0	2	1	2	3
5	4	3	2	3	2	2	3	3	3	3	3	3	3	3	2	3	3	3	3	1	2	1	1	2	2	0	1	0	1	0	2	2	-9999	-9999	-9999	1	-9999	1	0	0	0	0	1	0	0	1	4	4	5
5	5	2	1	1	2	1	1	2	2	1	-9999	3	3	-9999	2	2	3	3	3	1	2	3	3	3	2	0	0	0	0	0	3	3	3	3	3	3	3	0	1	0	0	0	0	1	0	3	2	2	3
6	5	2	2	-9999	2	2	-9999	1	2	2	2	2	-9999	-9999	2	-9999	3	3	3	1	2	3	2	-9999	-9999	0	0	0	0	0	3	3	3	3	3	3	3	0	1	0	0	0	0	1	0	2	1	2	4
6	5	2	2	-9999	1	2	1	1	1	2	2	2	3	3	3	3	3	3	3	1	2	3	1	-9999	3	0	0	0	0	0	3	3	3	3	3	3	3	1	0	0	0	0	0	1	0	2	2	2	2
6	5	2	2	1	3	1	1	3	-9999	2	3	2	3	3	3	3	3	3	3	1	2	3	-9999	2	2	0	0	0	0	0	3	3	3	2	3	3	3	1	0	0	0	0	0	1	0	-9999	-9999	-9999	-9999
5	5	1	1	1	1	2	1	3	3	1	3	2	3	2	3	3	3	3	3	1	2	2	2	1	-9999	0	1	1	0	0	2	3	3	2	3	3	3	0	0	1	0	0	0	1	0	2	3	4	2
6	5	-9999	2	1	1	1	1	1	1	2	3	3	3	2	2	2	3	3	3	1	2	3	-9999	3	3	0	1	0	0	0	-9999	3	3	2	3	3	3	0	0	0	1	0	0	1	0	2	4	3	-9999
5	5	2	1	1	2	2	1	2	2	2	-9999	2	3	-9999	2	-9999	-9999	-9999	-9999	1	2	3	3	3	2	0	0	0	0	0	-9999	3	-9999	3	-9999	-9999	3	1	0	0	0	0	0	1	0	2	3	3	4
5	4	-9999	2	-9999	-9999	-9999	3	-9999	3	3	3	3	3	2	2	3	3	3	-9999	1	2	3	-9999	3	3	0	0	0	0	0	-9999	-9999	-9999	-9999	-9999	-9999	-9999	0	0	0	0	0	-9999	-9999	-9999	-9999	-9999	-9999	-9999
6	5	2	2	2	2	2	2	3	3	2	-9999	-9999	-9999	-9999	-9999	-9999	-9999	-9999	-9999	1	-9999	3	3	3	3	0	0	0	0	0	-9999	-9999	-9999	-9999	-9999	-9999	-9999	0	0	0	0	0	-9999	-9999	-9999	-9999	-9999	-9999	-9999
6	5	3	3	2	1	1	2	-9999	-9999	-9999	-9999	-9999	-9999	-9999	-9999	-9999	-9999	-9999	-9999	1	1	3	3	3	3	0	0	1	0	0	1	2	-9999	3	3	3	2	1	0	0	0	0	0	1	0	5	1	1	2
5	5	1	1	2	1	2	2	2	2	2	-9999	-9999	-9999	-9999	-9999	-9999	-9999	-9999	-9999	1	2	3	2	1	2	0	0	0	0	0	-9999	-9999	-9999	-9999	-9999	-9999	-9999	0	0	0	0	0	-9999	-9999	-9999	-9999	-9999	-9999	-9999
5	4	-9999	-9999	-9999	-9999	2	-9999	-9999	-9999	-9999	3	3	3	3	2	-9999	3	3	-9999	1	2	3	-9999	3	3	0	0	0	0	0	3	3	3	3	3	3	3	1	0	0	0	0	1	0	0	2	5	3	5
6	5	2	2	3	2	2	2	3	-9999	2	2	2	3	2	2	-9999	3	3	2	2	2	2	2	2	3	0	0	0	0	0	2	3	3	2	3	3	3	0	0	0	0	1	1	0	0	3	3	2	5
6	5	3	3	-9999	-9999	3	3	3	3	3	3	3	3	2	3	3	3	3	3	2	2	2	-9999	-9999	-9999	0	1	0	0	0	3	3	3	2	3	3	3	1	0	0	0	0	0	1	0	2	3	3	4
4	4	1	1	-9999	1	1	1	1	2	1	3	3	3	2	3	3	3	3	1	3	1	-9999	-9999	1	-9999	0	1	0	0	0	2	3	3	3	3	3	3	0	1	0	0	0	0	1	0	3	2	2	1
5	5	2	2	2	2	2	2	2	2	2	3	3	3	2	3	3	3	3	2	3	1	3	3	2	2	0	1	0	0	0	-9999	-9999	-9999	-9999	-9999	-9999	-9999	0	0	0	0	0	-9999	-9999	-9999	-9999	-9999	-9999	-9999
6	5	2	2	2	2	2	2	-9999	3	2	-9999	-9999	-9999	-9999	-9999	-9999	-9999	-9999	3	3	2	3	3	3	3	0	0	0	0	0	3	3	3	3	3	3	3	0	1	0	0	0	0	1	0	4	2	-9999	3
6	5	-9999	-9999	3	2	2	-9999	-9999	-9999	-9999	3	3	3	1	2	1	3	3	3	3	1	3	2	3	3	0	1	0	0	0	-9999	3	2	3	-9999	3	3	0	1	0	0	0	0	1	0	2	4	4	5
5	4	-9999	-9999	2	1	2	-9999	-9999	-9999	2	-9999	-9999	-9999	1	2	-9999	-9999	-9999	-9999	3	-9999	2	1	3	2	0	1	1	0	0	-9999	-9999	-9999	-9999	-9999	-9999	-9999	0	0	0	0	0	-9999	-9999	-9999	-9999	-9999	-9999	-9999
4	4	3	1	2	1	1	3	1	1	1	3	2	3	1	1	2	1	3	1	1	2	3	3	3	1	0	0	0	0	0	3	3	3	3	3	3	3	0	1	0	0	0	0	1	0	2	2	1	4
5	5	1	2	1	2	2	2	2	1	1	1	2	1	2	2	1	2	2	1	1	2	3	2	3	2	0	0	0	0	0	2	-9999	2	-9999	-9999	-9999	-9999	1	0	0	0	0	0	1	0	2	1	1	5
6	5	1	1	1	1	1	1	3	1	1	3	3	3	1	1	-9999	3	3	1	1	-9999	1	3	3	3	0	1	1	0	0	2	1	1	2	1	3	3	1	0	0	0	0	0	1	0	1	-9999	-9999	-9999
6	5	3	-9999	2	-9999	-9999	3	3	2	-9999	3	-9999	-9999	2	-9999	2	3	3	3	3	-9999	-9999	-9999	2	-9999	0	1	0	0	0	3	3	3	2	2	3	3	0	1	0	0	0	0	1	0	2	3	2	4
5	5	1	1	2	1	2	1	2	2	2	3	3	3	2	2	3	2	3	2	1	-9999	2	2	2	2	-9999	1	0	0	0	2	-9999	2	3	3	3	3	1	0	0	0	0	0	1	0	3	1	1	3
5	5	1	1	1	2	1	2	1	1	1	2	-9999	-9999	2	-9999	-9999	-9999	-9999	2	1	2	3	1	3	3	-9999	0	0	0	0	3	3	3	2	3	2	3	0	0	0	1	0	0	1	0	2	1	3	3
5	5	1	2	1	2	1	1	-9999	-9999	-9999	3	3	3	2	1	1	-9999	-9999	-9999	1	1	3	3	2	2	-9999	0	0	0	0	3	2	3	-9999	-9999	3	3	0	1	0	0	0	1	0	0	4	1	3	4
6	5	1	1	1	1	1	1	1	1	1	1	1	1	1	1	1	1	1	1	1	2	1	1	1	1	1	0	0	0	0	-9999	-9999	-9999	-9999	-9999	-9999	-9999	0	0	0	0	0	-9999	-9999	-9999	-9999	-9999	-9999	-9999
5	4	-9999	-9999	-9999	-9999	-9999	-9999	-9999	-9999	-9999	-9999	-9999	-9999	-9999	-9999	-9999	-9999	-9999	-9999	1	2	1	1	1	1	0	1	0	0	1	-9999	-9999	-9999	-9999	-9999	-9999	-9999	0	0	0	0	0	-9999	-9999	-9999	-9999	-9999	-9999	-9999
5	4	3	3	2	2	2	2	3	3	3	3	3	3	3	3	3	3	3	3	3	1	2	1	2	2	0	1	0	0	1	-9999	-9999	-9999	-9999	-9999	-9999	-9999	0	0	0	0	0	-9999	-9999	-9999	-9999	-9999	-9999	-9999
5	5	3	2	3	3	3	2	3	3	3	3	3	3	2	3	3	3	3	2	1	1	1	1	1	1	1	1	0	0	0	3	3	3	3	3	3	3	0	0	0	1	0	0	1	0	2	2	5	5
5	5	1	1	1	2	2	3	3	2	3	3	2	3	3	3	3	3	3	3	1	2	3	1	2	2	0	0	0	0	0	3	3	3	-9999	2	2	3	1	0	0	0	0	0	1	0	3	3	3	3
6	5	1	1	1	2	-9999	1	2	2	2	3	3	2	2	3	3	3	3	1	1	1	1	1	-9999	2	1	1	0	0	1	3	2	3	1	1	2	3	0	0	1	0	0	1	0	0	2	1	2	3
6	5	3	3	3	3	3	3	3	3	3	3	3	3	3	2	3	3	3	3	1	2	3	1	1	1	1	1	0	0	0	3	3	3	2	3	3	3	1	0	0	0	0	1	0	0	2	3	3	4
5	5	2	2	-9999	3	3	2	-9999	3	2	3	3	3	-9999	2	-9999	2	2	-9999	1	2	1	1	1	2	1	1	0	0	0	2	3	3	2	3	3	3	0	0	1	0	0	0	1	0	2	2	3	4
6	5	2	2	2	2	3	2	1	1	-9999	3	2	-9999	2	-9999	2	2	2	-9999	3	1	1	1	1	-9999	1	1	0	0	0	3	3	2	3	2	2	3	1	0	0	0	0	1	0	0	2	2	3	4
5	5	-9999	-9999	2	-9999	2	1	2	2	3	3	3	3	3	2	-9999	2	2	2	1	1	-9999	1	1	-9999	0	1	0	0	0	3	3	2	-9999	2	2	3	1	0	0	0	0	1	0	0	1	3	4	4
4	4	3	2	2	1	1	2	3	2	2	3	3	3	2	2	3	3	3	3	1	2	2	1	2	2	0	1	0	0	0	3	3	2	2	3	3	3	1	0	0	0	0	0	1	0	2	3	3	4
6	5	2	2	3	3	-9999	2	-9999	-9999	-9999	-9999	-9999	-9999	2	2	-9999	-9999	-9999	-9999	1	2	2	2	2	2	0	0	0	0	0	2	3	3	3	2	3	3	1	0	0	0	0	0	1	0	2	2	1	4
5	5	1	1	3	2	2	3	3	3	3	3	3	3	3	2	3	3	3	3	3	1	2	1	3	2	0	0	0	0	0	3	3	3	3	3	3	3	1	0	0	0	0	1	0	0	2	3	3	5
5	5	-9999	-9999	-9999	-9999	-9999	-9999	-9999	-9999	-9999	-9999	-9999	-9999	-9999	-9999	-9999	-9999	-9999	-9999	3	-9999	1	1	-9999	-9999	0	1	0	1	0	-9999	-9999	-9999	-9999	-9999	-9999	-9999	0	0	0	0	0	0	1	0	3	2	-9999	-9999
6	5	3	3	3	3	3	3	3	3	3	3	2	3	3	2	2	3	3	3	2	2	2	2	3	2	0	0	0	0	0	3	3	3	3	3	3	3	1	0	0	0	0	1	0	0	4	1	1	5
5	4	-9999	-9999	-9999	-9999	-9999	-9999	-9999	-9999	-9999	3	3	3	2	2	3	3	3	3	3	2	-9999	-9999	-9999	3	0	0	0	0	0	3	3	2	3	3	3	3	0	0	0	0	0	1	0	0	2	2	2	2
5	4	-9999	-9999	-9999	2	3	2	3	-9999	-9999	-9999	-9999	-9999	2	-9999	2	-9999	-9999	-9999	1	-9999	3	3	3	3	0	0	0	0	0	-9999	3	-9999	-9999	3	-9999	-9999	1	0	0	0	0	0	1	0	1	4	5	5
4	4	-9999	-9999	2	2	2	1	-9999	1	1	-9999	-9999	-9999	1	1	-9999	1	-9999	1	1	-9999	2	1	3	2	0	0	0	0	0	3	3	3	1	2	2	-9999	0	0	0	0	0	-9999	-9999	-9999	3	3	3	3
6	5	-9999	-9999	-9999	-9999	-9999	-9999	-9999	-9999	-9999	-9999	-9999	-9999	-9999	-9999	-9999	-9999	-9999	-9999	3	-9999	1	1	1	1	-9999	0	0	0	0	-9999	-9999	-9999	-9999	-9999	-9999	-9999	0	0	0	0	1	0	1	0	-9999	-9999	-9999	-9999
5	5	-9999	-9999	2	-9999	1	2	2	1	1	-9999	-9999	-9999	-9999	-9999	-9999	2	2	2	1	-9999	1	1	1	3	0	0	0	0	0	-9999	-9999	-9999	-9999	-9999	-9999	-9999	0	0	0	0	0	-9999	-9999	-9999	-9999	-9999	-9999	-9999
5	4	1	2	1	2	2	2	2	2	1	3	3	2	1	1	2	3	3	2	1	2	1	1	1	1	1	1	0	1	0	2	2	-9999	-9999	-9999	3	3	0	0	0	0	1	1	0	0	4	3	4	3
5	4	3	3	1	1	2	-9999	3	2	3	3	3	3	3	2	-9999	3	2	3	1	1	1	1	1	1	1	1	0	0	0	2	2	3	3	3	3	3	1	0	0	0	0	0	1	0	2	3	2	3
5	4	2	2	1	-9999	2	1	-9999	-9999	3	3	3	-9999	2	2	2	2	3	3	1	1	2	-9999	1	2	1	1	0	0	0	2	2	-9999	2	3	3	3	0	0	1	0	0	1	0	0	2	2	3	4
6	5	2	2	1	-9999	1	-9999	3	2	-9999	-9999	-9999	2	-9999	1	-9999	-9999	3	-9999	1	1	1	1	1	1	1	1	0	0	0	2	2	3	1	2	1	2	0	0	1	0	0	0	1	0	4	2	1	5
5	4	1	1	1	1	1	1	1	1	1	1	1	1	1	1	1	1	1	1	2	-9999	1	1	1	1	1	1	0	0	0	3	3	3	3	3	2	3	0	0	0	1	0	1	0	0	2	4	5	5
6	5	3	3	3	3	3	3	3	3	3	-9999	-9999	-9999	-9999	-9999	-9999	-9999	-9999	-9999	3	-9999	1	3	1	1	1	0	0	0	0	-9999	-9999	-9999	-9999	-9999	-9999	-9999	0	0	0	0	0	-9999	-9999	-9999	-9999	-9999	-9999	-9999
5	4	1	-9999	2	-9999	2	2	-9999	-9999	1	3	-9999	2	2	1	1	1	1	1	1	2	1	1	1	2	0	0	0	0	0	3	3	3	2	3	2	3	0	0	1	0	0	0	1	0	3	2	2	1
6	5	1	1	1	1	1	1	2	2	1	2	2	1	1	1	1	-9999	3	1	1	1	2	1	2	3	0	1	0	0	0	2	2	3	1	2	3	3	1	0	0	0	0	0	1	0	2	1	3	5
5	5	3	3	1	2	2	2	-9999	-9999	2	-9999	2	1	-9999	3	2	3	2	1	1	-9999	-9999	1	-9999	2	0	0	0	0	0	3	3	3	3	3	3	3	1	0	0	0	0	0	1	0	3	2	-9999	3
4	4	1	1	1	1	2	1	1	3	2	2	1	2	1	1	1	1	2	1	1	1	2	2	2	2	0	1	0	0	0	-9999	3	3	-9999	3	3	3	0	0	0	1	0	0	1	0	2	2	2	3
5	5	1	1	1	-9999	-9999	1	-9999	-9999	-9999	1	1	2	1	1	1	-9999	-9999	2	1	1	-9999	-9999	1	-9999	0	0	0	0	0	3	2	3	3	3	2	3	0	0	1	0	0	1	0	0	1	3	2	-9999
5	4	-9999	-9999	2	-9999	2	2	-9999	-9999	2	3	3	3	3	2	3	3	3	2	1	2	3	3	2	3	0	0	0	0	0	3	3	3	3	3	3	3	0	0	0	1	0	0	1	0	2	2	3	4
6	5	2	2	1	2	2	1	3	2	2	2	2	1	2	2	1	2	2	2	1	1	2	3	3	2	0	0	0	0	0	3	3	3	3	3	3	3	1	0	0	0	0	1	0	0	2	3	3	5
4	4	3	3	3	3	3	3	3	3	3	2	2	2	2	1	2	3	3	2	1	-9999	1	2	1	1	0	1	0	0	0	-9999	-9999	-9999	-9999	-9999	-9999	-9999	0	0	0	0	0	-9999	-9999	-9999	-9999	-9999	-9999	-9999
5	4	1	1	-9999	-9999	2	-9999	3	-9999	3	2	3	1	1	3	-9999	3	3	3	1	2	3	2	3	2	0	1	0	0	0	2	1	2	3	3	3	3	0	0	0	1	0	1	0	0	2	1	1	3
6	5	2	2	3	3	3	3	3	3	3	3	-9999	-9999	-9999	2	3	3	3	3	1	1	1	1	1	1	0	1	0	0	0	3	3	3	3	3	3	3	0	0	1	0	0	0	1	0	3	2	4	3
6	5	3	3	3	3	3	3	3	3	3	3	3	3	3	3	3	3	3	3	1	-9999	2	2	2	2	0	1	0	0	1	-9999	-9999	-9999	-9999	-9999	-9999	-9999	0	0	0	0	0	-9999	-9999	-9999	-9999	-9999	-9999	-9999
5	5	-9999	-9999	-9999	-9999	-9999	-9999	-9999	-9999	-9999	-9999	-9999	-9999	-9999	-9999	-9999	-9999	-9999	-9999	1	-9999	1	-9999	-9999	-9999	0	0	0	0	0	-9999	-9999	-9999	-9999	-9999	-9999	-9999	0	0	0	0	0	-9999	-9999	-9999	-9999	-9999	-9999	-9999
5	4	2	1	2	2	2	2	3	3	-9999	3	3	3	3	3	3	-9999	-9999	-9999	1	1	1	1	1	2	0	1	0	1	0	-9999	-9999	3	2	2	-9999	-9999	0	0	1	0	0	1	0	0	3	3	4	5
5	5	-9999	-9999	-9999	-9999	-9999	-9999	-9999	-9999	-9999	-9999	2	-9999	-9999	2	-9999	-9999	-9999	-9999	1	-9999	1	1	1	1	0	1	0	0	0	3	3	3	2	3	3	3	0	0	1	0	0	0	1	0	2	1	2	3
5	5	2	2	1	1	1	2	3	2	2	3	3	1	2	1	3	3	2	2	2	2	2	1	1	1	0	1	0	0	0	3	3	3	3	3	3	3	1	0	0	0	0	0	1	0	1	4	5	5
5	5	3	3	3	3	3	3	3	3	3	3	3	3	3	3	3	3	3	3	2	2	-9999	-9999	2	-9999	0	0	0	0	0	-9999	-9999	-9999	-9999	-9999	-9999	-9999	0	0	0	0	0	-9999	-9999	-9999	-9999	-9999	-9999	-9999
5	4	2	1	2	-9999	2	-9999	-9999	2	-9999	3	3	3	2	2	3	3	3	2	3	1	2	1	1	1	0	1	0	0	0	2	3	3	2	2	3	3	0	0	0	1	0	0	1	0	2	3	4	4
5	4	3	3	3	3	3	3	3	3	3	3	3	3	3	3	3	3	3	3	3	2	2	2	2	2	0	0	0	0	0	-9999	-9999	-9999	-9999	-9999	-9999	-9999	0	0	0	0	0	-9999	-9999	-9999	-9999	-9999	-9999	-9999
6	5	2	2	2	-9999	-9999	-9999	3	3	3	2	2	2	-9999	3	-9999	3	3	3	3	1	2	1	2	-9999	0	1	0	0	0	3	-9999	3	3	3	2	3	0	0	1	0	0	0	1	0	5	1	1	3
6	5	1	1	1	2	1	1	3	-9999	3	2	1	2	3	1	1	3	3	-9999	3	2	1	-9999	1	-9999	0	1	0	0	0	3	3	3	2	2	3	3	0	0	0	0	1	0	1	0	3	2	3	1
6	5	-9999	-9999	-9999	3	3	-9999	-9999	-9999	-9999	-9999	-9999	-9999	3	3	-9999	-9999	-9999	-9999	3	1	1	1	-9999	1	0	1	0	0	1	-9999	-9999	-9999	-9999	-9999	-9999	-9999	0	0	0	0	0	-9999	-9999	-9999	-9999	-9999	-9999	-9999
5	5	2	3	1	2	1	1	-9999	-9999	-9999	3	3	2	2	1	1	3	3	3	1	1	1	1	1	2	0	1	0	0	0	3	-9999	-9999	-9999	-9999	-9999	3	1	0	0	0	0	1	0	0	4	2	2	3
4	4	2	2	1	1	2	1	-9999	-9999	2	2	-9999	2	2	1	-9999	-9999	-9999	2	3	1	1	1	1	1	0	1	0	0	1	-9999	2	3	2	3	3	3	1	0	0	0	0	1	0	0	2	3	3	4
4	4	1	1	1	2	1	1	2	3	1	3	3	3	3	1	2	3	3	1	1	-9999	1	3	1	1	-9999	1	0	0	1	2	3	2	3	3	2	2	1	0	0	0	0	0	1	0	3	1	1	5
5	4	-9999	-9999	-9999	-9999	-9999	-9999	-9999	-9999	-9999	-9999	-9999	-9999	-9999	-9999	-9999	-9999	-9999	-9999	3	-9999	1	1	1	1	-9999	1	0	1	0	2	2	3	2	2	3	3	0	0	0	0	1	1	0	0	-9999	-9999	-9999	-9999
6	5	3	3	-9999	2	3	3	3	3	3	3	3	3	3	3	3	3	3	3	1	2	3	2	3	2	0	1	0	0	0	-9999	-9999	-9999	-9999	-9999	-9999	-9999	0	0	0	0	0	-9999	-9999	-9999	-9999	-9999	-9999	-9999
5	4	2	2	1	1	1	-9999	2	1	1	1	1	1	1	2	-9999	1	1	1	1	-9999	-9999	2	1	2	0	0	0	0	0	3	3	3	3	3	2	3	0	0	0	1	0	0	0	1	3	1	2	1
5	4	2	2	1	1	1	1	1	1	1	-9999	-9999	1	2	2	1	-9999	-9999	1	1	-9999	2	3	2	2	-9999	1	0	0	0	-9999	-9999	-9999	-9999	-9999	3	3	0	0	1	0	0	1	0	0	2	1	1	3
6	5	-9999	-9999	2	-9999	2	2	-9999	-9999	1	3	3	-9999	3	2	2	2	2	1	1	1	2	2	1	2	0	1	1	0	0	-9999	-9999	-9999	-9999	-9999	-9999	-9999	0	0	0	0	0	-9999	-9999	-9999	-9999	-9999	-9999	-9999
6	5	-9999	1	-9999	2	3	-9999	-9999	3	-9999	3	3	3	3	3	3	3	3	3	1	-9999	3	1	1	3	0	0	0	0	0	-9999	-9999	-9999	-9999	-9999	-9999	-9999	0	0	0	0	0	-9999	-9999	-9999	-9999	-9999	-9999	-9999
4	4	-9999	1	-9999	-9999	2	1	-9999	-9999	3	-9999	3	3	3	2	2	-9999	3	3	1	2	-9999	-9999	-9999	3	1	0	0	0	0	3	3	3	2	3	2	3	1	0	0	0	0	1	0	0	2	3	2	4
5	5	-9999	-9999	1	2	1	1	2	1	1	-9999	-9999	-9999	-9999	-9999	-9999	-9999	-9999	-9999	1	-9999	-9999	-9999	1	2	0	1	0	0	0	-9999	-9999	-9999	-9999	-9999	-9999	-9999	0	0	0	0	0	-9999	-9999	-9999	-9999	-9999	-9999	-9999
6	5	2	2	-9999	2	-9999	1	1	-9999	1	2	2	2	2	-9999	-9999	1	-9999	1	1	2	3	-9999	1	-9999	0	1	0	0	0	-9999	-9999	-9999	-9999	-9999	-9999	-9999	0	0	0	0	1	1	0	0	-9999	-9999	-9999	-9999
5	5	2	1	1	1	1	1	1	1	1	2	1	-9999	1	2	1	1	2	1	1	2	2	2	1	2	0	0	0	0	0	-9999	-9999	-9999	-9999	-9999	-9999	-9999	0	0	0	1	0	0	1	0	1	4	3	3
6	5	-9999	1	1	-9999	1	1	1	1	1	1	1	1	1	1	1	1	1	1	1	-9999	3	-9999	3	3	0	0	0	0	0	-9999	-9999	-9999	-9999	-9999	-9999	-9999	0	0	0	0	0	-9999	-9999	-9999	-9999	-9999	-9999	-9999
6	5	2	-9999	2	2	-9999	2	-9999	-9999	3	2	2	2	2	2	2	3	2	2	1	-9999	3	2	2	3	0	1	0	0	0	-9999	1	-9999	-9999	-9999	2	-9999	0	0	0	0	1	1	0	0	3	4	-9999	5
6	5	2	1	1	2	1	2	3	2	2	2	2	2	2	2	2	3	3	3	1	2	3	3	3	3	0	0	0	0	0	-9999	3	-9999	-9999	-9999	-9999	-9999	0	0	0	0	0	-9999	-9999	-9999	-9999	-9999	-9999	-9999
5	5	2	1	1	2	1	2	2	2	2	3	2	3	2	2	2	2	3	3	1	2	3	3	3	3	0	0	0	0	0	3	3	3	3	3	3	3	1	0	0	0	0	0	1	0	2	3	3	3
6	5	-9999	-9999	1	1	2	-9999	-9999	3	-9999	3	3	3	3	3	3	3	3	3	1	-9999	3	1	1	3	0	0	0	0	0	-9999	-9999	-9999	-9999	-9999	-9999	-9999	0	0	0	0	0	-9999	-9999	-9999	-9999	-9999	-9999	-9999
5	4	3	2	2	3	2	2	3	2	1	2	2	2	3	2	3	2	2	1	2	2	1	1	2	2	0	1	0	0	0	3	3	2	2	2	2	2	0	0	1	0	0	0	1	0	2	3	3	5
6	5	-9999	-9999	-9999	-9999	-9999	-9999	-9999	-9999	-9999	-9999	-9999	-9999	2	-9999	-9999	-9999	-9999	-9999	2	2	1	3	1	1	0	0	0	0	0	3	3	3	3	3	3	3	0	0	1	0	0	1	0	0	1	4	4	4
5	5	2	2	1	2	1	2	2	2	1	3	3	3	2	1	3	3	2	1	3	2	2	3	1	2	0	1	0	0	0	2	2	3	2	2	3	3	0	0	1	0	0	0	1	0	3	1	1	4
6	5	-9999	-9999	-9999	2	2	2	2	2	2	-9999	-9999	-9999	2	2	-9999	2	-9999	2	3	2	3	-9999	3	3	0	1	0	0	0	3	3	3	3	3	3	3	0	0	0	1	0	0	1	0	2	3	3	3
5	4	1	1	2	2	2	2	-9999	-9999	2	3	3	-9999	2	1	-9999	-9999	-9999	-9999	3	2	3	1	1	2	0	0	0	0	0	-9999	-9999	-9999	-9999	-9999	-9999	-9999	0	0	0	0	0	-9999	-9999	-9999	-9999	-9999	-9999	-9999
5	5	-9999	-9999	-9999	-9999	-9999	-9999	-9999	-9999	-9999	-9999	-9999	-9999	-9999	-9999	-9999	-9999	-9999	-9999	1	-9999	2	1	2	1	-9999	0	0	0	0	3	3	-9999	-9999	-9999	-9999	3	0	0	0	0	0	-9999	-9999	-9999	-9999	-9999	-9999	-9999
5	5	2	2	2	2	2	2	3	2	3	2	2	3	2	3	3	3	3	3	2	2	2	2	2	2	0	1	0	0	0	3	2	2	2	3	3	3	0	1	0	0	0	1	0	0	3	3	3	4
6	5	2	2	2	2	-9999	-9999	3	-9999	3	2	2	3	1	3	3	3	-9999	-9999	2	2	2	3	3	3	0	0	0	0	0	3	2	3	2	2	2	3	0	1	0	0	0	1	0	0	3	3	3	3
6	5	2	2	3	1	2	-9999	-9999	2	-9999	2	2	3	3	3	3	-9999	-9999	3	2	2	2	-9999	-9999	-9999	0	0	0	0	0	2	2	2	3	3	2	3	0	0	0	1	0	0	1	0	3	2	1	2
5	5	3	2	2	3	3	-9999	-9999	-9999	3	3	2	3	3	3	3	3	3	3	2	2	2	2	3	3	1	0	0	0	0	2	3	3	2	3	3	3	0	0	0	0	1	1	0	0	2	3	3	5
6	5	3	2	-9999	2	-9999	-9999	-9999	-9999	-9999	2	1	3	2	3	-9999	3	3	2	2	2	-9999	-9999	-9999	-9999	0	0	0	0	0	-9999	2	1	3	3	2	3	1	0	0	0	0	1	0	0	2	4	4	4
5	5	3	3	3	2	-9999	-9999	-9999	-9999	3	3	1	3	3	3	3	3	3	3	2	2	1	1	1	2	0	0	0	0	0	3	3	3	3	3	3	3	1	0	0	0	0	1	0	0	2	3	3	2
6	5	1	1	1	-9999	1	-9999	3	3	3	1	1	3	2	2	3	2	3	3	2	1	2	-9999	3	1	0	1	0	0	0	3	2	3	2	2	3	3	1	0	0	0	0	1	0	0	2	3	3	3
5	5	3	-9999	3	-9999	3	3	3	3	-9999	3	3	3	2	3	3	3	3	3	2	2	-9999	-9999	-9999	-9999	0	0	0	0	0	-9999	3	-9999	-9999	-9999	-9999	-9999	1	0	0	0	0	1	0	0	-9999	-9999	-9999	-9999
6	5	3	3	3	2	2	-9999	-9999	3	3	3	2	3	3	3	3	3	3	3	3	-9999	3	1	3	3	0	1	0	0	0	3	2	2	3	2	1	3	1	0	0	0	0	1	0	0	3	2	3	4
6	5	3	2	3	3	2	3	3	2	3	2	1	3	2	3	3	3	3	3	3	2	2	1	3	2	0	0	0	0	0	2	2	2	2	2	2	3	1	0	0	0	0	1	0	0	2	4	4	4
5	5	2	2	1	1	2	2	3	-9999	3	2	1	3	3	3	3	3	3	3	3	1	2	-9999	-9999	-9999	0	1	0	0	0	3	3	3	3	3	3	3	1	0	0	0	0	1	0	0	3	3	3	3
6	5	3	3	3	3	3	3	3	3	3	3	2	3	3	3	3	3	3	3	2	2	3	2	2	2	0	0	0	0	0	2	2	2	1	3	3	3	1	0	0	0	0	1	0	0	2	3	3	5
5	5	1	1	2	1	-9999	2	3	3	2	1	1	3	1	3	3	2	3	1	2	2	3	1	2	3	1	1	0	0	0	3	2	1	2	2	3	3	0	0	0	0	1	1	0	0	2	5	3	5
5	5	-9999	-9999	3	3	3	3	3	3	3	2	2	3	2	3	3	2	3	3	2	2	-9999	-9999	-9999	3	1	0	0	0	0	3	2	3	2	2	3	3	1	0	0	0	0	1	0	0	3	3	4	3
6	5	3	2	3	2	3	3	3	3	3	3	2	3	2	3	3	3	3	3	1	2	2	-9999	3	1	0	1	0	0	0	3	2	2	3	3	2	3	1	0	0	0	0	1	0	0	2	4	4	5
6	5	3	-9999	3	-9999	-9999	3	-9999	3	3	2	2	-9999	3	-9999	-9999	3	3	3	2	2	3	-9999	-9999	-9999	0	0	0	0	0	3	2	3	2	3	3	3	0	1	0	0	0	1	0	0	2	3	3	2
5	5	-9999	-9999	3	2	3	3	3	3	3	1	1	3	3	3	3	3	3	3	2	2	3	3	3	3	0	0	0	0	0	3	3	3	3	2	2	3	1	0	0	0	0	1	0	0	2	3	3	3
5	5	2	2	3	2	3	3	3	3	3	2	2	3	2	3	3	3	3	3	2	2	3	1	3	3	0	0	0	0	0	-9999	-9999	-9999	-9999	-9999	-9999	-9999	0	0	0	0	0	-9999	-9999	-9999	-9999	-9999	-9999	-9999
6	5	-9999	-9999	2	1	2	2	-9999	-9999	2	2	1	3	3	3	3	3	3	2	3	2	-9999	-9999	2	-9999	0	1	0	0	0	2	3	2	1	3	2	2	0	1	0	0	0	1	0	0	2	3	1	4
5	5	-9999	-9999	3	2	3	-9999	-9999	-9999	-9999	3	3	3	2	3	3	3	3	3	3	2	-9999	3	2	3	0	0	0	0	0	-9999	3	-9999	2	3	3	3	0	1	0	0	0	1	0	0	2	3	3	5
6	5	3	3	3	1	3	3	3	3	3	3	3	3	1	3	3	3	3	3	3	2	3	3	3	3	0	1	0	0	0	3	3	3	3	3	3	3	0	1	0	0	0	1	0	0	3	2	4	4
6	5	2	2	2	2	2	3	3	3	3	3	2	3	3	3	3	3	3	3	3	2	2	2	2	2	0	0	0	0	0	3	2	-9999	3	3	3	3	0	0	0	0	0	1	0	0	3	3	3	3
6	5	2	2	3	2	3	3	2	3	3	2	2	3	2	3	3	3	3	3	1	2	2	1	2	2	1	1	0	0	0	2	2	2	2	2	2	3	1	0	0	0	0	1	0	0	3	2	2	3
6	5	1	1	3	2	3	3	2	2	2	1	1	3	1	3	3	3	3	3	2	1	3	2	2	1	1	1	0	0	1	3	2	3	2	3	3	3	1	0	0	0	0	1	0	0	3	2	2	5
6	5	-9999	2	-9999	-9999	3	3	2	3	2	2	2	3	3	3	3	2	3	3	2	2	2	3	2	2	0	0	0	0	0	3	3	2	1	2	3	-9999	1	0	0	0	0	1	0	0	2	3	3	4
6	5	2	3	2	1	3	3	3	3	3	3	3	3	3	3	3	3	3	3	2	2	-9999	-9999	3	-9999	0	0	0	0	0	3	3	2	3	3	3	3	1	0	0	0	0	1	0	0	2	4	3	5
6	5	2	1	-9999	1	3	3	3	3	3	2	1	3	2	3	3	3	3	3	2	2	2	1	3	3	0	0	0	0	0	2	2	3	3	3	3	3	1	0	0	0	0	1	0	0	2	3	4	4
6	5	2	2	3	3	3	3	2	3	3	2	1	3	2	3	3	2	2	3	2	2	3	-9999	-9999	2	0	0	0	0	0	3	3	3	-9999	-9999	1	3	1	0	0	0	0	1	0	0	4	3	3	3
5	5	2	2	-9999	-9999	-9999	-9999	-9999	-9999	-9999	2	2	-9999	2	-9999	-9999	-9999	-9999	-9999	2	2	-9999	-9999	-9999	-9999	0	0	0	0	0	-9999	-9999	-9999	-9999	-9999	-9999	-9999	0	1	0	0	0	1	0	0	2	2	3	3
6	5	2	2	-9999	3	3	3	2	2	2	2	1	3	3	3	3	3	3	3	3	2	3	-9999	-9999	2	0	0	0	0	0	2	2	3	3	2	2	3	1	0	0	0	0	0	1	0	3	2	3	4
6	5	3	2	3	2	2	3	3	3	3	3	2	3	3	3	3	3	3	3	3	2	2	2	3	2	0	0	0	0	0	3	2	2	3	3	3	3	1	0	0	0	0	0	1	0	2	3	3	4
6	5	3	3	3	3	3	3	3	-9999	-9999	3	3	3	3	3	3	3	3	3	3	2	2	-9999	-9999	3	0	1	0	0	0	3	3	3	3	2	3	3	1	0	0	0	0	0	1	0	2	2	3	4
6	5	-9999	-9999	-9999	1	-9999	2	-9999	-9999	-9999	3	1	3	3	3	3	3	3	3	3	2	1	1	2	1	0	1	0	0	0	3	3	2	3	3	3	3	0	0	0	1	0	1	0	0	2	2	2	3
6	5	2	2	3	2	2	3	3	3	3	2	2	3	3	3	3	3	3	3	3	2	2	2	2	2	0	1	0	0	0	3	3	2	3	2	3	3	0	1	0	0	0	1	0	0	2	3	4	4
5	5	2	2	3	2	3	3	-9999	-9999	-9999	2	2	3	2	3	3	3	3	3	3	2	-9999	-9999	-9999	-9999	0	0	0	0	0	2	2	3	3	3	3	3	0	1	0	0	0	1	0	0	2	3	3	3
6	5	3	3	-9999	2	3	3	3	3	3	3	3	3	2	3	3	3	3	3	3	2	3	-9999	3	3	0	0	0	0	0	3	3	3	3	3	-9999	3	1	0	0	0	0	1	0	0	2	4	4	3
5	5	3	-9999	3	2	3	3	3	3	3	2	2	3	2	3	3	3	3	3	3	2	3	1	3	3	0	1	0	0	0	3	3	3	2	3	3	3	1	0	0	0	0	1	0	0	2	3	3	4
6	5	-9999	-9999	3	3	3	3	2	2	3	2	2	3	3	3	3	2	2	3	3	2	3	3	3	3	0	0	0	0	0	3	3	3	3	2	2	3	1	0	0	0	0	1	0	0	2	3	3	5
6	5	3	3	3	3	-9999	-9999	-9999	-9999	-9999	3	3	3	3	3	3	3	3	3	3	2	-9999	-9999	-9999	-9999	0	0	0	0	0	-9999	3	3	2	3	2	3	1	0	0	0	0	1	0	0	2	3	4	5
6	5	-9999	-9999	-9999	-9999	-9999	-9999	-9999	-9999	-9999	2	2	3	3	3	3	-9999	-9999	-9999	3	-9999	-9999	-9999	-9999	-9999	0	0	0	0	0	-9999	-9999	-9999	-9999	-9999	-9999	-9999	0	0	0	0	0	-9999	-9999	-9999	-9999	-9999	-9999	-9999
6	5	-9999	-9999	3	-9999	-9999	3	-9999	-9999	-9999	2	2	3	2	-9999	-9999	-9999	-9999	-9999	3	2	2	-9999	2	3	0	1	0	0	0	2	3	2	3	-9999	3	3	1	0	0	0	0	1	0	0	2	3	3	3
6	5	3	2	-9999	2	2	3	2	3	-9999	2	1	3	2	2	3	2	3	2	3	2	3	3	3	3	0	0	0	0	0	2	2	3	3	3	2	3	0	0	0	1	0	1	0	0	2	2	2	3
6	5	-9999	-9999	-9999	2	3	3	3	-9999	3	3	-9999	3	3	3	3	3	-9999	3	3	2	2	2	2	2	1	0	0	0	0	2	2	3	3	3	2	3	0	0	0	0	1	0	1	0	2	2	3	4
6	5	-9999	2	-9999	3	2	2	3	3	3	2	2	-9999	2	2	-9999	-9999	-9999	-9999	2	2	-9999	-9999	2	-9999	0	0	0	0	0	3	3	2	-9999	-9999	-9999	-9999	1	0	0	0	0	1	0	0	2	3	3	2
6	5	3	3	3	2	3	3	2	-9999	-9999	3	3	3	3	3	3	2	3	3	3	2	-9999	1	1	-9999	0	0	0	0	0	3	2	3	3	3	-9999	3	1	0	0	0	0	1	0	0	2	2	2	4
6	5	-9999	-9999	-9999	1	3	3	3	3	3	2	2	-9999	3	-9999	3	-9999	-9999	-9999	3	-9999	2	1	1	2	0	0	0	0	0	2	2	3	3	2	2	3	1	0	0	0	0	1	0	0	3	3	3	3
6	5	-9999	-9999	-9999	-9999	-9999	-9999	-9999	-9999	-9999	3	2	3	3	3	3	2	3	3	2	2	2	1	-9999	-9999	0	0	0	0	0	1	2	2	2	2	2	3	1	0	0	0	0	1	0	0	2	2	4	4
6	5	3	3	3	2	3	-9999	-9999	2	-9999	2	2	2	3	3	3	3	3	3	1	2	2	2	2	2	0	0	0	0	0	2	3	3	3	3	2	3	0	0	0	1	0	0	1	0	2	1	3	3
6	5	2	2	2	2	2	2	3	3	3	2	2	3	3	3	3	3	3	3	2	-9999	-9999	-9999	-9999	-9999	0	1	0	0	0	3	3	3	3	3	2	3	1	0	0	0	0	1	0	0	2	3	4	4
5	5	3	3	3	3	3	3	3	3	3	2	1	3	1	2	3	3	3	3	2	2	-9999	-9999	-9999	-9999	0	0	0	0	0	3	3	3	3	3	2	3	0	0	0	1	0	1	0	0	2	3	3	4
6	5	2	1	2	2	2	3	1	2	2	1	1	3	2	3	3	3	3	3	2	2	2	3	3	3	0	0	0	0	0	3	3	3	3	3	3	3	1	0	0	0	0	1	0	0	3	3	4	5
5	5	-9999	-9999	-9999	-9999	-9999	2	3	-9999	-9999	3	-9999	3	2	3	3	3	3	3	2	-9999	3	-9999	-9999	3	0	0	0	0	0	-9999	-9999	3	2	3	3	3	1	0	0	0	0	1	0	0	3	1	3	5
5	5	2	2	2	2	2	-9999	2	2	2	-9999	-9999	-9999	-9999	-9999	-9999	-9999	-9999	-9999	2	2	-9999	-9999	-9999	-9999	0	0	0	0	0	-9999	-9999	-9999	-9999	-9999	-9999	-9999	0	0	0	0	1	1	0	0	-9999	-9999	-9999	-9999
6	5	2	2	-9999	2	-9999	-9999	-9999	-9999	1	1	1	3	1	3	3	1	3	1	3	2	-9999	-9999	3	-9999	0	0	0	0	0	2	2	2	2	3	2	3	1	0	0	0	0	1	0	0	2	3	3	4
5	5	-9999	-9999	-9999	3	3	3	3	3	3	3	3	3	3	3	3	3	3	3	3	2	3	3	2	2	0	0	0	0	0	3	3	3	2	1	2	3	1	0	0	0	0	1	0	0	2	2	4	5
5	5	3	3	3	3	3	3	3	3	3	2	1	3	2	3	3	3	3	3	3	2	-9999	-9999	-9999	-9999	0	0	0	0	0	3	2	1	1	2	2	3	1	0	0	0	0	1	0	0	2	3	3	3
6	5	-9999	-9999	-9999	-9999	-9999	-9999	2	-9999	-9999	-9999	2	3	2	3	3	2	3	2	3	2	-9999	1	-9999	-9999	-9999	0	0	0	0	3	3	3	2	3	2	3	1	0	0	0	0	1	0	0	4	1	1	2
5	5	3	3	3	3	3	3	1	2	3	1	1	-9999	2	3	3	3	3	3	3	2	-9999	-9999	-9999	-9999	0	0	0	0	0	3	2	-9999	3	3	2	3	1	0	0	0	0	1	0	0	1	4	4	5
6	5	-9999	2	3	-9999	-9999	-9999	-9999	-9999	-9999	2	2	3	3	3	3	2	3	3	3	2	2	-9999	-9999	-9999	0	1	0	0	0	3	3	3	3	3	2	3	1	0	0	0	0	0	1	0	2	3	3	3
5	4	2	2	1	-9999	2	1	3	2	3	3	3	3	3	2	2	3	2	3	1	1	3	3	3	3	0	1	0	0	0	2	3	2	2	3	2	3	1	0	0	0	0	0	1	0	2	3	3	4
5	4	-9999	-9999	-9999	-9999	-9999	-9999	-9999	3	3	3	3	3	3	3	3	3	3	3	1	1	3	3	3	2	0	1	0	0	0	-9999	-9999	-9999	-9999	-9999	-9999	-9999	1	0	0	0	0	0	1	0	3	5	5	5
4	4	2	2	1	2	2	2	2	2	1	3	3	3	3	3	3	3	3	3	1	-9999	3	3	-9999	-9999	0	0	0	0	0	3	3	3	3	3	3	3	1	0	0	0	0	1	0	0	3	2	2	5
5	4	2	2	1	2	1	1	3	1	1	2	2	3	2	1	1	1	2	2	1	1	2	1	1	1	1	1	0	0	0	3	3	3	2	2	3	3	0	0	1	0	0	1	0	0	1	1	2	1
6	5	1	1	1	1	1	1	1	1	1	1	1	1	1	1	1	1	1	1	1	1	2	2	2	2	1	1	0	0	0	3	3	3	1	1	3	3	1	0	0	0	0	0	1	0	3	3	3	3
5	4	2	2	2	2	1	1	-9999	-9999	2	2	2	2	2	2	2	2	3	2	3	1	3	2	2	2	1	1	0	1	0	-9999	-9999	-9999	-9999	-9999	-9999	-9999	1	0	0	0	0	1	0	0	2	5	5	5
5	4	3	3	2	2	-9999	-9999	-9999	-9999	-9999	2	2	3	2	2	1	-9999	2	1	3	1	-9999	-9999	2	3	0	0	0	0	0	3	3	3	2	2	3	3	0	1	0	0	0	1	0	0	2	2	2	5
5	4	3	3	3	3	-9999	3	3	3	2	3	3	3	2	2	3	2	3	2	3	-9999	2	2	3	2	0	0	0	0	0	3	3	3	3	3	3	3	0	1	0	0	0	0	1	0	2	2	2	3
4	4	-9999	-9999	2	2	2	2	2	3	2	1	1	1	2	2	1	1	3	1	1	2	3	3	2	-9999	0	0	0	0	0	3	3	3	2	3	-9999	3	1	0	0	0	0	0	1	0	2	4	1	3
6	5	2	2	-9999	2	2	1	2	3	-9999	-9999	2	3	2	1	2	2	2	2	1	2	3	-9999	2	-9999	0	0	0	0	0	3	2	3	2	2	3	3	1	0	0	0	0	0	1	0	3	3	3	4
5	4	1	1	1	2	2	1	3	3	3	2	2	3	2	1	1	3	1	3	1	1	1	1	-9999	1	1	1	0	0	1	1	1	2	3	3	2	1	0	1	0	0	0	1	0	0	2	4	5	5
6	5	3	3	1	2	1	2	-9999	-9999	2	3	-9999	2	-9999	3	1	-9999	-9999	3	3	-9999	2	-9999	1	-9999	0	0	0	0	0	-9999	-9999	-9999	-9999	-9999	-9999	-9999	0	0	0	0	0	-9999	-9999	-9999	-9999	-9999	-9999	-9999
5	4	3	2	2	2	3	-9999	2	3	2	-9999	2	3	3	-9999	-9999	-9999	3	3	1	2	1	1	1	1	0	1	0	0	0	2	3	2	2	3	2	2	0	0	0	1	0	1	0	0	4	4	3	2
5	4	3	3	2	1	1	1	1	2	1	3	3	3	1	3	3	1	2	1	1	1	3	1	1	1	1	0	0	0	0	2	2	1	1	2	3	3	1	0	0	0	0	0	1	0	4	1	1	1
6	5	3	3	2	1	1	1	3	3	3	1	1	1	1	1	1	1	3	2	1	1	-9999	1	1	1	1	1	0	0	1	-9999	-9999	-9999	-9999	-9999	-9999	-9999	0	0	0	0	0	-9999	-9999	-9999	-9999	-9999	-9999	-9999
6	5	1	2	1	1	2	1	3	3	2	1	1	1	2	1	1	3	2	3	1	1	-9999	1	3	-9999	1	1	0	0	0	-9999	-9999	-9999	-9999	-9999	-9999	-9999	0	0	0	0	0	-9999	-9999	-9999	-9999	-9999	-9999	-9999
6	5	1	1	2	3	2	1	3	3	1	1	1	1	3	2	1	3	3	1	2	1	-9999	3	3	3	1	0	0	0	0	3	3	3	3	3	3	3	0	1	0	0	0	1	0	0	3	2	2	3
4	4	-9999	-9999	-9999	-9999	2	2	-9999	-9999	2	-9999	-9999	-9999	2	2	2	3	3	1	3	2	2	2	2	2	1	0	0	0	0	2	3	2	3	3	3	3	1	0	0	0	0	0	1	0	4	1	1	2
5	5	2	2	1	2	1	1	2	2	2	2	2	2	2	1	1	1	1	1	1	1	3	3	3	2	0	1	0	0	0	3	3	2	3	2	3	3	0	0	0	0	1	0	1	0	2	2	3	5
5	4	-9999	-9999	1	1	1	1	1	1	1	-9999	1	1	1	1	1	1	1	1	1	-9999	3	1	3	3	0	0	0	0	0	-9999	-9999	-9999	-9999	-9999	-9999	-9999	0	0	0	0	0	-9999	-9999	-9999	-9999	-9999	-9999	-9999
5	4	1	1	2	2	1	1	-9999	-9999	-9999	2	2	2	1	2	1	3	-9999	2	1	1	-9999	-9999	-9999	-9999	0	0	0	0	0	3	3	3	2	2	3	3	1	0	0	0	0	1	0	0	1	4	4	5
5	4	2	1	-9999	2	-9999	-9999	-9999	-9999	-9999	2	2	-9999	-9999	2	2	-9999	2	2	1	2	2	2	3	2	0	0	0	0	0	-9999	3	3	2	2	3	3	1	0	0	0	0	1	0	0	2	3	3	4
5	4	-9999	-9999	2	2	2	1	-9999	-9999	1	3	3	2	2	2	2	2	3	2	1	1	3	-9999	-9999	-9999	0	1	0	0	0	3	3	3	3	2	3	3	0	0	0	0	0	-9999	-9999	-9999	-9999	-9999	-9999	-9999
5	4	-9999	-9999	-9999	1	1	1	1	1	1	3	3	-9999	2	2	2	3	3	2	1	1	3	2	2	2	0	0	0	0	0	2	3	1	2	2	3	2	0	1	0	0	0	1	0	0	2	5	5	4
5	4	-9999	-9999	-9999	3	2	2	-9999	-9999	1	3	3	3	3	2	2	3	3	2	1	2	2	3	3	3	0	0	0	0	0	-9999	-9999	-9999	-9999	-9999	-9999	-9999	0	0	0	0	0	-9999	-9999	-9999	-9999	-9999	-9999	-9999
5	4	1	1	2	1	1	2	2	-9999	1	1	1	1	1	2	2	2	2	2	1	1	-9999	3	3	3	0	0	0	0	0	3	2	3	2	3	3	3	1	0	0	0	0	0	1	0	2	2	3	3
6	5	3	-9999	-9999	-9999	3	-9999	-9999	-9999	-9999	-9999	3	3	3	3	3	3	3	3	1	-9999	1	1	1	2	0	0	0	0	0	-9999	-9999	-9999	-9999	-9999	-9999	-9999	0	0	0	0	0	-9999	-9999	-9999	-9999	-9999	-9999	-9999
4	4	3	2	2	2	2	2	2	2	2	3	2	3	2	3	2	3	3	3	1	2	1	2	1	2	0	1	0	1	0	1	2	-9999	1	2	2	3	0	1	0	0	0	1	0	0	2	3	4	5
5	4	2	2	2	3	2	1	-9999	-9999	-9999	1	1	3	2	2	1	3	3	-9999	1	1	2	3	2	3	0	1	0	0	0	-9999	-9999	-9999	-9999	-9999	-9999	-9999	1	0	0	0	0	1	0	0	1	4	4	4
4	4	-9999	-9999	-9999	-9999	-9999	-9999	-9999	-9999	-9999	-9999	-9999	1	1	1	1	3	2	-9999	1	1	2	1	3	1	0	0	0	0	0	3	3	3	2	2	3	3	0	0	0	1	0	1	0	0	3	3	3	3
5	4	2	2	2	2	2	2	2	2	2	-9999	-9999	-9999	-9999	-9999	-9999	-9999	-9999	-9999	1	1	-9999	-9999	2	-9999	0	1	0	0	0	-9999	-9999	-9999	-9999	-9999	-9999	-9999	0	0	0	0	0	-9999	-9999	-9999	-9999	-9999	-9999	-9999
6	5	-9999	-9999	-9999	-9999	-9999	-9999	-9999	-9999	-9999	-9999	-9999	-9999	-9999	-9999	-9999	-9999	-9999	-9999	1	2	3	3	3	3	0	1	0	0	0	-9999	-9999	-9999	-9999	-9999	-9999	-9999	0	0	0	0	0	-9999	-9999	-9999	-9999	-9999	-9999	-9999
4	4	1	1	1	2	1	2	1	3	1	1	2	1	1	1	3	1	3	1	2	1	3	1	2	2	0	0	0	0	0	3	3	2	-9999	2	3	3	1	0	0	0	0	1	0	0	3	2	3	2
4	4	-9999	-9999	2	2	1	1	2	-9999	-9999	3	3	3	2	1	1	1	2	1	2	1	3	-9999	3	-9999	0	1	0	0	0	2	3	-9999	2	2	3	3	0	0	1	0	0	1	0	0	3	3	2	4
5	4	2	1	1	2	1	1	3	2	1	3	3	3	3	2	2	3	3	2	2	-9999	3	3	3	3	0	1	0	0	0	3	3	3	3	2	3	3	1	0	0	0	0	0	1	0	2	2	3	3
6	5	3	3	3	3	3	3	3	3	3	-9999	3	3	3	3	3	3	3	3	2	2	2	1	1	3	0	0	0	0	0	1	1	1	1	2	1	1	0	0	0	0	1	1	0	0	1	1	1	1
5	5	3	3	2	3	3	3	3	3	3	3	3	3	3	3	3	3	3	3	2	2	1	1	1	1	0	1	0	0	0	-9999	-9999	-9999	-9999	-9999	-9999	-9999	0	0	0	0	0	-9999	-9999	-9999	-9999	-9999	-9999	-9999
5	4	3	3	3	3	3	2	3	3	3	3	3	3	3	3	3	3	3	3	2	1	1	1	1	1	0	1	0	0	1	-9999	-9999	-9999	-9999	-9999	-9999	-9999	0	0	0	0	0	-9999	-9999	-9999	-9999	-9999	-9999	-9999
6	5	3	1	1	1	1	1	1	1	1	2	2	-9999	-9999	3	2	-9999	-9999	-9999	2	1	3	3	3	3	0	0	0	0	0	-9999	3	3	3	3	3	3	0	1	0	0	0	0	1	0	4	2	2	5
5	4	3	2	3	3	3	2	-9999	-9999	-9999	3	3	3	3	3	3	3	-9999	-9999	2	-9999	1	1	1	1	0	1	0	1	0	-9999	-9999	-9999	-9999	-9999	-9999	-9999	0	0	0	0	0	-9999	-9999	-9999	-9999	-9999	-9999	-9999
5	4	2	1	1	1	1	1	1	1	1	2	2	1	1	1	1	1	1	1	3	-9999	3	2	3	3	0	0	0	0	0	-9999	-9999	-9999	3	3	3	3	0	1	0	0	0	1	0	0	2	3	2	3
6	5	2	1	2	1	1	1	2	-9999	1	1	1	3	-9999	1	1	1	-9999	1	3	2	2	1	1	-9999	0	1	0	0	0	-9999	-9999	-9999	-9999	-9999	-9999	-9999	0	0	0	0	0	-9999	-9999	-9999	-9999	-9999	-9999	-9999
5	4	2	2	3	1	2	3	3	3	3	3	3	3	2	2	3	3	3	3	3	2	3	2	3	3	0	0	0	0	0	2	2	3	3	3	3	3	1	0	0	0	0	1	0	0	2	3	4	4
6	5	1	1	1	2	2	2	-9999	-9999	3	2	1	2	2	1	2	3	3	3	3	2	3	3	3	3	0	0	0	0	0	2	3	3	3	3	3	3	0	1	0	0	0	1	0	0	3	2	3	3
4	4	2	3	3	3	3	2	3	3	3	3	3	3	2	2	2	3	3	3	3	1	2	2	3	3	0	1	0	0	0	2	3	-9999	1	3	-9999	3	1	0	0	0	0	1	0	0	3	3	4	4
4	4	-9999	-9999	-9999	1	-9999	-9999	3	3	3	-9999	-9999	-9999	3	2	-9999	3	3	3	3	2	-9999	-9999	-9999	-9999	0	0	0	0	0	3	3	3	-9999	3	-9999	3	0	1	0	0	0	0	1	0	2	4	3	4
4	4	3	3	3	3	3	3	3	3	3	3	3	3	3	3	3	3	3	3	3	2	1	1	1	1	0	0	0	0	0	-9999	-9999	-9999	-9999	-9999	-9999	-9999	0	0	1	0	0	1	0	0	1	5	5	5
4	4	-9999	-9999	-9999	-9999	-9999	-9999	-9999	-9999	-9999	-9999	-9999	-9999	-9999	-9999	-9999	-9999	-9999	-9999	3	-9999	1	1	1	1	0	0	0	0	0	-9999	-9999	-9999	-9999	-9999	-9999	-9999	0	0	0	0	0	-9999	-9999	-9999	-9999	-9999	-9999	-9999
5	4	2	3	1	2	1	1	3	2	2	3	3	3	2	2	3	3	2	2	1	-9999	1	1	1	2	0	1	0	0	0	-9999	-9999	-9999	-9999	-9999	-9999	-9999	0	0	0	0	0	-9999	-9999	-9999	-9999	-9999	-9999	-9999
4	4	-9999	-9999	-9999	-9999	2	-9999	-9999	2	-9999	-9999	-9999	-9999	-9999	2	2	-9999	3	2	2	1	2	1	2	2	0	1	0	0	0	3	3	3	2	3	3	3	0	0	0	0	0	-9999	-9999	-9999	4	1	1	1
4	4	3	3	3	3	3	3	3	3	3	3	2	3	3	2	3	3	3	2	3	-9999	3	2	3	3	0	0	0	0	0	2	2	3	3	2	2	2	0	1	0	0	0	0	1	0	3	2	2	3
5	4	3	-9999	2	-9999	-9999	2	-9999	-9999	-9999	-9999	-9999	-9999	2	-9999	-9999	-9999	-9999	-9999	3	-9999	2	2	-9999	2	0	0	0	0	0	2	-9999	-9999	-9999	3	-9999	3	0	0	0	1	0	1	0	0	2	3	4	5
6	5	1	1	2	1	2	2	1	1	1	2	2	3	2	2	2	2	3	3	1	-9999	2	1	1	1	-9999	0	0	0	0	-9999	-9999	-9999	-9999	-9999	-9999	-9999	0	0	0	0	0	-9999	-9999	-9999	-9999	-9999	-9999	-9999
5	4	-9999	-9999	-9999	-9999	-9999	-9999	-9999	-9999	-9999	-9999	-9999	-9999	-9999	-9999	-9999	-9999	-9999	-9999	1	-9999	1	1	1	1	-9999	1	0	0	1	-9999	-9999	-9999	-9999	-9999	-9999	-9999	0	0	0	0	0	-9999	-9999	-9999	-9999	-9999	-9999	-9999
5	4	2	2	1	2	1	1	1	-9999	1	2	2	2	3	1	1	1	-9999	1	2	1	2	2	-9999	-9999	-9999	1	0	0	0	3	3	3	2	3	3	3	0	1	0	0	0	0	1	0	4	1	1	3
5	4	2	2	1	1	2	1	2	2	2	-9999	-9999	-9999	2	2	2	3	3	3	3	-9999	3	3	3	2	-9999	0	0	0	0	3	2	3	2	3	3	3	1	0	0	0	0	1	0	0	2	2	2	4
6	5	-9999	-9999	-9999	-9999	-9999	-9999	-9999	-9999	-9999	-9999	-9999	-9999	-9999	-9999	-9999	-9999	-9999	-9999	3	-9999	1	1	1	1	-9999	0	0	0	0	-9999	-9999	-9999	-9999	-9999	-9999	-9999	0	0	1	0	0	1	0	0	1	5	5	5
6	5	1	1	3	2	3	3	1	1	1	1	1	3	1	3	3	1	3	3	1	1	1	1	1	1	0	1	0	1	0	3	3	1	1	3	2	2	0	0	0	1	0	0	1	0	3	1	-9999	5
5	4	1	1	1	2	-9999	2	1	1	-9999	1	1	1	1	1	1	1	1	1	2	2	-9999	-9999	-9999	-9999	0	0	0	0	0	3	3	3	1	2	3	3	1	0	0	0	0	0	1	0	2	3	3	2
5	4	2	2	-9999	-9999	2	-9999	-9999	-9999	-9999	2	2	3	1	1	-9999	-9999	-9999	2	1	1	-9999	-9999	2	2	0	0	0	0	0	-9999	3	3	3	3	3	3	0	0	0	0	1	0	1	0	3	1	1	3
6	5	2	1	3	3	2	2	2	2	2	3	3	3	3	3	3	3	3	3	1	2	3	2	2	3	0	1	0	0	0	-9999	-9999	-9999	-9999	-9999	-9999	-9999	0	0	0	0	0	-9999	-9999	-9999	-9999	-9999	-9999	-9999
6	5	1	1	2	2	2	2	3	3	2	3	1	2	1	1	3	2	3	2	1	2	3	2	1	3	1	0	0	0	0	2	2	1	2	1	2	3	1	0	0	0	0	0	1	0	2	1	3	4
5	4	-9999	-9999	1	-9999	2	3	3	3	2	-9999	-9999	3	-9999	3	3	3	3	3	1	2	1	1	1	3	1	1	0	0	0	2	2	2	3	3	3	3	1	0	0	0	0	1	0	0	3	3	2	4
6	5	2	2	-9999	1	1	2	1	1	2	2	2	3	1	3	-9999	3	2	2	2	2	1	1	1	1	1	1	0	0	0	3	3	3	3	3	3	3	0	0	0	1	0	0	1	0	3	2	3	2
5	5	2	1	2	1	-9999	3	3	1	3	3	2	3	3	3	3	3	3	2	3	-9999	2	-9999	3	-9999	1	1	0	0	0	3	3	3	3	3	3	3	0	0	0	1	0	0	1	0	2	3	3	4
6	5	2	2	3	2	3	3	3	3	2	3	2	2	3	3	3	3	3	3	1	2	3	-9999	3	1	0	1	1	0	0	-9999	-9999	-9999	-9999	-9999	-9999	-9999	1	0	0	0	0	1	0	0	2	3	3	4
5	4	2	2	3	2	2	3	3	3	2	3	3	3	3	3	3	3	3	3	1	2	3	3	3	3	0	1	0	0	0	2	2	2	3	3	3	-9999	1	0	0	0	0	1	0	0	1	3	4	5
6	5	2	1	3	3	3	3	3	2	2	3	2	3	3	3	3	3	3	3	1	2	3	2	2	3	0	0	0	0	0	2	3	2	3	3	3	3	1	0	0	0	0	0	1	0	2	3	4	5
6	5	3	3	3	2	3	3	3	3	3	3	3	3	2	3	3	3	3	3	2	2	3	-9999	-9999	-9999	0	0	0	0	0	3	3	2	2	3	3	3	1	0	0	0	0	0	1	0	2	3	3	4
4	4	1	1	-9999	1	-9999	-9999	2	-9999	2	2	1	3	-9999	2	-9999	2	-9999	2	3	2	3	3	3	3	0	0	0	0	0	3	3	3	2	3	3	3	1	0	0	0	0	0	1	0	2	4	4	4
6	5	2	2	2	2	2	2	3	2	2	3	2	3	2	2	3	3	3	3	3	2	2	2	3	3	0	1	0	0	0	2	3	2	2	3	3	3	0	0	0	1	0	0	1	0	3	2	2	2
4	4	3	3	3	3	3	-9999	3	3	3	3	3	3	3	3	3	3	3	3	3	2	2	2	3	2	0	0	0	0	0	3	3	3	3	3	3	3	1	0	0	0	0	1	0	0	2	4	4	4
5	4	3	2	3	3	3	1	2	2	3	3	2	3	3	2	3	-9999	-9999	3	3	-9999	-9999	-9999	3	-9999	0	1	0	0	0	3	3	3	2	3	3	3	1	0	0	0	0	0	1	0	3	2	4	3
6	5	3	3	3	3	3	3	3	3	3	3	3	3	3	3	3	3	3	3	3	2	3	3	3	3	0	0	0	0	0	-9999	-9999	-9999	-9999	-9999	-9999	-9999	0	0	0	0	0	-9999	-9999	-9999	-9999	-9999	-9999	-9999
5	5	2	1	3	2	3	3	2	1	3	3	2	3	3	3	3	3	3	2	2	1	1	1	1	1	0	1	0	0	0	3	3	2	2	2	3	3	1	0	0	0	0	0	1	0	3	1	2	4
6	5	3	2	-9999	2	3	3	3	2	3	3	1	3	1	2	3	3	3	2	3	2	2	1	1	-9999	0	1	0	0	0	2	2	2	2	3	2	3	1	0	0	0	0	0	1	0	2	4	4	5
5	4	2	3	2	1	1	2	1	1	2	2	3	2	2	2	3	2	3	2	2	1	2	2	1	2	-9999	1	0	0	1	2	2	3	2	3	3	3	0	0	0	1	0	0	1	0	4	1	1	3
6	5	2	2	3	3	3	3	3	3	3	2	2	3	3	3	3	3	3	3	1	2	3	1	1	1	0	1	0	0	0	3	3	3	2	3	2	3	1	0	0	0	0	0	1	0	2	4	4	5
6	5	3	2	2	1	1	2	3	2	3	3	3	3	2	2	3	3	3	3	1	1	2	1	1	1	0	1	0	0	0	2	3	2	1	1	2	3	0	0	0	1	0	0	1	0	5	1	1	1
4	4	-9999	2	-9999	2	2	-9999	-9999	-9999	-9999	-9999	2	3	2	3	-9999	-9999	-9999	-9999	1	2	-9999	-9999	3	3	0	0	0	0	0	2	3	3	2	2	2	3	1	0	0	0	0	0	1	0	3	2	3	3
5	4	-9999	2	3	2	3	-9999	-9999	-9999	-9999	3	2	3	2	3	3	3	3	3	3	2	2	1	-9999	-9999	0	0	0	0	0	3	3	3	3	2	2	3	1	0	0	0	0	0	1	0	3	1	1	3
5	4	3	2	2	2	3	3	1	2	2	3	2	3	2	3	3	3	3	3	3	2	2	1	1	2	0	1	0	0	1	2	3	3	2	3	3	3	0	1	0	0	0	0	1	0	3	1	2	2
5	4	-9999	-9999	3	2	2	3	3	-9999	-9999	-9999	-9999	3	3	3	3	3	3	-9999	3	2	-9999	-9999	2	2	0	0	0	0	0	-9999	2	2	2	2	2	2	1	0	0	0	0	0	1	0	2	3	2	3
4	4	2	2	3	3	2	3	3	3	2	3	3	2	1	1	1	3	3	2	1	2	2	1	3	3	1	1	0	0	0	3	3	3	3	2	3	3	0	1	0	0	0	1	0	0	1	3	5	5
5	4	-9999	-9999	1	-9999	2	-9999	-9999	-9999	-9999	-9999	-9999	-9999	-9999	3	2	-9999	-9999	-9999	3	-9999	-9999	-9999	-9999	-9999	0	0	0	0	0	-9999	-9999	-9999	-9999	-9999	-9999	-9999	0	0	1	0	0	1	0	0	2	3	5	5
5	4	3	3	3	2	3	3	3	3	3	3	3	3	3	2	3	3	3	3	1	2	2	3	2	2	0	0	0	0	0	2	3	2	2	2	3	3	1	0	0	0	0	1	0	0	1	3	-9999	-9999
4	4	1	1	1	1	1	1	1	1	1	3	3	3	3	3	3	3	3	3	1	2	3	1	3	3	1	0	0	0	0	3	3	2	3	2	2	3	1	0	0	0	0	0	1	0	2	1	3	5
5	4	1	1	2	1	3	1	3	3	3	3	2	3	1	2	1	3	3	1	1	1	2	3	1	1	0	0	0	0	0	2	2	-9999	3	2	3	3	0	0	0	0	1	1	0	0	1	2	-9999	-9999
5	4	3	2	3	2	3	3	-9999	2	2	2	1	3	2	3	3	2	3	2	1	2	1	1	1	3	0	0	0	0	0	3	2	3	2	3	2	3	1	0	0	0	0	1	0	0	3	2	4	1
5	4	2	2	-9999	1	2	-9999	2	-9999	1	-9999	-9999	-9999	2	2	-9999	2	-9999	2	1	2	2	1	1	1	0	0	0	0	0	2	3	3	2	2	3	3	0	0	0	1	0	0	1	0	3	3	3	3
4	4	3	-9999	3	2	2	2	2	2	3	2	2	3	2	3	3	3	3	3	1	2	2	1	2	3	0	0	0	0	0	3	3	3	2	3	3	3	0	0	1	0	0	0	1	0	2	4	4	5
4	4	-9999	-9999	-9999	-9999	-9999	-9999	-9999	-9999	-9999	3	3	3	2	3	3	3	3	3	1	1	1	1	1	1	0	1	0	0	0	2	2	3	1	1	3	3	0	0	1	0	0	1	0	0	2	4	4	5
4	4	2	2	2	1	3	1	3	3	3	2	2	3	1	3	1	3	3	3	2	1	3	2	2	2	0	0	0	0	0	2	3	3	3	2	2	3	0	0	0	1	0	1	0	0	4	2	4	4
5	4	-9999	-9999	2	3	2	3	3	3	3	3	3	3	2	3	3	3	3	3	1	1	1	1	1	1	0	1	0	0	0	3	3	3	2	2	3	3	0	0	1	0	0	0	1	0	3	2	3	5
5	4	3	3	3	3	2	3	3	3	3	3	3	3	2	2	3	2	3	3	1	-9999	2	1	1	2	0	1	0	0	0	3	3	3	2	2	3	3	0	0	1	0	0	0	1	0	3	2	3	-9999
4	4	-9999	-9999	2	2	2	2	-9999	-9999	3	3	3	3	3	3	3	3	3	3	1	-9999	2	2	-9999	-9999	0	0	0	0	0	2	2	-9999	2	-9999	3	3	0	0	1	0	0	0	1	0	2	3	4	4
4	4	3	3	3	3	2	3	3	3	3	3	3	3	3	2	3	3	3	3	1	2	2	2	2	2	0	0	0	0	0	2	3	3	3	2	2	3	1	0	0	0	0	1	0	0	3	2	4	4
4	4	2	2	3	-9999	-9999	-9999	-9999	-9999	-9999	3	3	-9999	2	2	-9999	-9999	-9999	-9999	1	2	2	2	3	3	0	0	0	0	0	2	3	3	3	3	3	3	1	0	0	0	0	1	0	0	2	3	4	4
5	4	-9999	-9999	-9999	-9999	-9999	-9999	-9999	-9999	-9999	-9999	-9999	-9999	-9999	-9999	-9999	-9999	-9999	-9999	1	2	-9999	-9999	-9999	-9999	0	1	0	0	0	3	-9999	3	2	-9999	3	3	0	0	1	0	0	1	0	0	1	1	3	3
4	4	-9999	-9999	-9999	-9999	-9999	-9999	-9999	-9999	-9999	-9999	-9999	-9999	-9999	-9999	-9999	-9999	-9999	-9999	1	2	-9999	1	1	1	0	0	0	0	0	-9999	-9999	-9999	-9999	-9999	-9999	-9999	0	0	1	0	0	0	1	0	-9999	-9999	-9999	-9999
4	4	3	3	3	2	-9999	3	-9999	-9999	-9999	3	3	3	3	3	3	3	3	3	2	2	-9999	-9999	-9999	1	0	0	0	0	0	3	3	2	3	3	3	3	1	0	0	0	0	0	1	0	3	3	2	3
5	4	3	3	3	3	-9999	3	3	1	3	-9999	-9999	-9999	-9999	-9999	-9999	-9999	-9999	-9999	1	2	1	1	1	-9999	0	0	0	0	0	3	-9999	3	-9999	-9999	-9999	-9999	0	0	1	0	0	1	0	0	-9999	-9999	-9999	-9999
6	5	3	2	1	3	1	1	3	3	3	1	1	1	1	1	1	3	3	3	1	-9999	3	1	3	2	-9999	0	0	0	0	-9999	-9999	-9999	-9999	-9999	-9999	-9999	0	0	0	0	0	-9999	-9999	-9999	-9999	-9999	-9999	-9999
5	4	3	3	3	3	3	3	3	3	3	3	3	3	3	3	3	3	3	3	1	2	1	-9999	1	-9999	-9999	1	0	0	0	3	3	3	3	3	3	3	0	0	1	0	0	0	1	0	2	3	4	5
5	4	2	1	1	-9999	1	1	2	1	1	-9999	-9999	2	1	1	1	-9999	1	2	-9999	-9999	1	1	1	1	1	0	0	0	0	-9999	-9999	-9999	-9999	-9999	-9999	-9999	0	0	0	0	0	-9999	-9999	-9999	-9999	-9999	-9999	-9999
4	4	2	2	1	2	1	2	-9999	-9999	-9999	-9999	1	3	-9999	1	-9999	2	-9999	1	1	1	3	2	3	3	1	1	0	0	0	3	3	-9999	2	2	2	3	0	0	0	1	0	-9999	-9999	-9999	3	2	2	3
5	5	3	3	1	1	1	2	3	1	1	3	3	2	1	1	1	3	1	2	1	1	1	1	-9999	1	1	1	0	0	0	3	3	3	3	3	3	3	0	0	0	1	0	0	1	0	4	1	3	1
6	5	1	1	1	1	1	1	2	1	3	2	1	3	2	2	2	3	2	2	1	1	1	1	3	1	1	1	0	0	1	3	3	3	3	3	3	3	1	0	0	0	0	1	0	0	2	1	3	3
5	5	2	1	2	1	-9999	-9999	1	-9999	-9999	2	2	3	2	3	3	3	3	3	1	2	3	-9999	-9999	-9999	1	0	0	0	0	3	3	3	2	3	2	3	1	0	0	0	0	0	1	0	2	2	2	4
5	4	1	1	1	1	1	1	1	1	1	3	3	-9999	2	2	1	3	3	3	1	1	1	1	1	1	1	1	0	0	1	2	2	3	2	1	1	2	0	0	1	0	0	1	0	0	1	1	4	4
4	4	1	1	1	2	1	2	-9999	-9999	2	2	1	3	3	1	2	2	2	-9999	1	1	3	2	3	3	1	1	1	0	0	1	1	1	1	1	1	1	0	0	1	0	0	1	0	0	-9999	-9999	-9999	-9999
5	5	3	3	-9999	-9999	-9999	-9999	2	2	2	3	1	3	2	3	3	3	3	1	3	1	1	1	1	-9999	1	1	0	0	0	2	3	2	3	3	2	3	0	0	1	0	0	0	1	0	2	2	2	4
6	5	3	3	1	1	1	1	3	2	3	3	3	2	2	2	2	2	2	2	3	1	1	1	1	1	1	1	0	1	0	-9999	-9999	-9999	-9999	-9999	-9999	-9999	0	0	0	0	0	-9999	-9999	-9999	-9999	-9999	-9999	-9999
6	5	2	2	1	1	3	2	3	1	3	3	2	3	2	3	3	2	1	3	3	-9999	2	1	2	2	1	1	0	0	0	3	2	3	3	3	3	3	1	0	0	0	0	0	1	0	3	2	1	3
4	4	3	-9999	-9999	-9999	3	2	-9999	3	3	3	3	-9999	-9999	-9999	-9999	-9999	-9999	-9999	1	2	2	3	3	3	0	0	0	0	0	-9999	3	2	3	-9999	3	3	1	0	0	0	0	1	0	0	3	-9999	4	-9999
4	4	1	2	-9999	2	1	-9999	3	2	-9999	3	3	3	3	3	3	2	2	1	1	-9999	2	1	1	2	0	1	1	0	0	3	3	3	3	2	2	3	0	0	1	0	0	0	1	0	4	2	2	2
4	4	2	2	2	2	2	3	3	-9999	3	2	3	2	2	1	3	3	3	2	1	-9999	3	3	3	3	0	1	0	0	0	2	2	2	3	2	3	3	1	0	0	0	0	1	0	0	2	2	3	2
4	4	1	1	1	1	1	1	1	1	1	3	3	2	2	1	1	-9999	-9999	2	1	-9999	3	1	2	1	0	0	0	0	0	-9999	-9999	-9999	-9999	-9999	-9999	-9999	0	0	0	0	0	-9999	-9999	-9999	-9999	-9999	-9999	-9999
4	4	-9999	3	3	2	2	1	3	3	-9999	3	3	3	1	2	2	-9999	3	2	1	1	1	3	2	2	0	1	0	0	0	-9999	-9999	-9999	-9999	-9999	-9999	-9999	0	0	1	0	0	0	1	0	2	3	3	4
4	4	-9999	2	-9999	-9999	-9999	-9999	-9999	-9999	-9999	3	3	3	2	2	-9999	2	3	2	1	2	2	-9999	-9999	-9999	0	0	0	0	0	3	3	3	3	3	3	3	0	0	0	1	0	0	1	0	2	1	2	3
4	4	3	3	3	3	3	3	3	3	3	3	3	3	3	3	3	3	3	2	1	2	2	-9999	3	2	0	0	0	0	0	3	3	3	2	3	3	3	0	0	0	1	0	0	1	0	3	2	2	5
5	5	3	-9999	-9999	3	2	3	3	-9999	-9999	3	3	3	2	2	3	3	3	3	1	2	3	-9999	2	3	0	0	0	0	0	3	3	3	2	3	3	3	0	0	1	0	0	0	1	0	2	3	2	5
6	5	3	3	2	1	2	2	-9999	-9999	-9999	3	3	3	-9999	3	3	3	3	3	1	2	-9999	-9999	-9999	-9999	0	0	0	0	0	3	2	3	2	3	2	3	0	0	0	1	0	0	1	0	2	3	4	3
4	4	3	3	2	2	3	2	3	3	3	3	3	3	2	2	3	3	3	3	1	2	3	-9999	1	3	0	0	0	0	0	-9999	-9999	-9999	-9999	-9999	-9999	-9999	0	0	0	0	1	0	0	1	2	5	5	5
5	4	2	2	2	2	-9999	-9999	2	3	-9999	3	3	3	2	3	3	-9999	-9999	3	1	-9999	3	1	-9999	-9999	0	1	0	0	0	3	2	3	3	3	3	3	1	0	0	0	0	0	1	0	3	2	4	4
5	4	3	2	2	-9999	2	-9999	3	-9999	-9999	3	3	-9999	3	2	-9999	-9999	3	3	1	1	-9999	1	1	2	0	1	0	0	0	-9999	-9999	-9999	3	3	3	3	0	0	1	0	0	1	0	0	2	4	-9999	5
5	4	3	2	3	-9999	-9999	-9999	2	2	2	3	3	3	3	3	3	3	3	3	1	-9999	3	2	3	3	0	0	0	0	0	2	3	2	2	3	2	3	0	1	0	0	0	0	1	0	3	3	3	3
6	5	3	3	-9999	2	2	3	-9999	-9999	-9999	3	3	3	3	3	3	3	3	3	1	2	-9999	-9999	-9999	-9999	0	0	0	0	0	3	3	2	3	2	3	3	0	0	0	0	1	0	1	0	2	3	4	5
6	5	2	3	-9999	2	-9999	1	1	2	3	3	3	3	3	2	2	3	2	3	1	2	3	1	1	1	0	1	0	0	0	3	3	2	3	2	2	3	1	0	0	0	0	0	1	0	2	3	3	4
5	4	3	3	-9999	-9999	-9999	2	-9999	-9999	-9999	3	3	3	2	2	3	3	3	3	1	2	2	1	1	-9999	0	0	0	0	0	-9999	3	3	2	2	2	2	0	0	0	0	1	0	1	0	2	4	2	-9999
4	4	3	-9999	-9999	3	-9999	-9999	3	3	-9999	3	3	3	3	3	3	3	3	3	1	-9999	3	3	2	-9999	0	0	0	0	0	3	3	3	2	3	3	3	1	0	0	0	0	0	1	0	2	3	3	4
4	4	3	3	2	3	2	3	3	3	2	3	3	3	-9999	3	3	3	-9999	3	1	2	2	1	3	2	0	0	0	0	0	2	3	3	3	3	3	3	0	0	1	0	0	0	1	0	2	4	3	5
4	4	3	3	3	3	3	3	3	3	3	3	3	3	2	3	-9999	3	3	3	1	2	1	1	1	3	0	1	0	0	0	2	3	3	1	2	3	3	0	0	0	1	0	0	1	0	2	3	-9999	5
4	4	2	2	2	1	2	-9999	-9999	-9999	-9999	3	3	3	2	3	3	3	3	3	1	1	1	1	1	2	0	1	0	0	0	2	3	3	1	2	3	3	0	0	0	1	0	0	1	0	2	3	4	5
5	4	2	1	2	-9999	-9999	2	-9999	-9999	-9999	-9999	2	2	2	1	2	3	3	3	1	2	3	3	3	2	0	0	0	0	0	2	3	3	3	2	3	3	0	0	0	1	0	1	0	0	1	5	5	5
4	4	3	2	2	2	1	1	1	3	3	3	3	3	3	2	3	3	3	3	1	2	2	1	1	-9999	0	1	0	0	1	-9999	-9999	-9999	-9999	-9999	-9999	-9999	0	0	0	0	0	-9999	-9999	-9999	-9999	-9999	-9999	-9999
5	4	3	3	-9999	-9999	-9999	-9999	-9999	-9999	-9999	3	3	3	3	3	3	3	3	3	1	-9999	1	1	2	-9999	0	1	0	0	0	-9999	-9999	-9999	-9999	-9999	-9999	-9999	0	0	0	0	0	-9999	-9999	-9999	-9999	-9999	-9999	-9999
5	4	2	-9999	2	2	-9999	2	-9999	-9999	-9999	3	3	3	-9999	2	-9999	3	3	3	1	2	3	3	3	2	0	1	0	0	0	3	3	3	3	3	3	3	1	0	0	0	0	1	0	0	3	3	3	4
4	4	3	3	-9999	2	-9999	3	3	-9999	-9999	3	3	3	-9999	-9999	-9999	3	3	3	1	2	2	1	2	3	0	0	0	0	0	3	2	3	2	2	3	3	1	0	0	0	0	1	0	0	2	3	4	5
5	4	3	3	3	3	3	3	3	3	3	3	3	3	3	3	3	3	3	3	1	1	1	1	3	2	0	1	0	0	0	3	3	3	3	2	3	3	0	0	0	1	0	1	0	0	2	4	4	4
5	4	3	3	2	2	2	3	3	3	3	3	3	3	2	2	2	3	3	3	1	-9999	2	3	3	2	0	1	0	0	0	3	3	3	2	2	3	3	0	0	1	0	0	1	0	0	3	2	3	3
5	4	3	2	3	3	3	3	3	3	3	3	3	3	2	3	3	2	-9999	3	1	2	3	2	1	2	0	0	0	0	0	-9999	-9999	-9999	-9999	-9999	-9999	-9999	0	0	1	0	0	0	1	0	1	-9999	-9999	-9999
5	4	-9999	-9999	-9999	-9999	-9999	-9999	-9999	-9999	-9999	-9999	-9999	-9999	-9999	3	-9999	-9999	-9999	-9999	1	2	3	-9999	3	3	0	1	0	0	0	-9999	-9999	-9999	-9999	3	3	3	0	0	0	0	1	1	0	0	1	4	3	5
4	4	-9999	3	2	2	2	2	1	2	2	-9999	-9999	-9999	2	2	2	2	2	-9999	1	2	2	1	1	-9999	0	0	0	0	0	3	3	3	3	3	3	3	1	0	0	0	0	0	1	0	2	3	2	4
4	4	-9999	2	3	3	3	3	3	3	-9999	-9999	-9999	-9999	-9999	2	-9999	-9999	-9999	-9999	1	-9999	3	-9999	-9999	3	0	0	0	0	0	-9999	-9999	-9999	-9999	-9999	-9999	-9999	0	0	0	0	0	-9999	-9999	-9999	-9999	-9999	-9999	-9999
6	5	-9999	-9999	-9999	-9999	3	3	3	-9999	3	-9999	2	-9999	-9999	-9999	-9999	-9999	-9999	-9999	1	2	-9999	1	1	-9999	0	1	0	0	0	3	3	3	2	3	3	3	0	0	0	0	0	0	1	0	2	3	3	3
5	4	-9999	-9999	2	2	2	-9999	-9999	-9999	-9999	-9999	-9999	-9999	-9999	-9999	-9999	-9999	-9999	-9999	1	-9999	1	1	1	1	0	0	0	0	1	3	3	3	3	3	3	3	0	0	1	0	0	0	1	0	2	1	3	5
4	4	-9999	-9999	2	2	1	1	2	2	1	-9999	-9999	-9999	-9999	-9999	-9999	-9999	-9999	-9999	1	2	2	2	2	3	0	1	0	0	0	3	3	3	2	3	2	3	0	0	1	0	0	0	1	0	2	3	3	4
5	4	-9999	-9999	-9999	-9999	-9999	-9999	-9999	-9999	-9999	3	3	3	2	2	-9999	-9999	-9999	-9999	1	2	1	1	1	2	0	0	0	0	0	-9999	-9999	3	2	2	3	3	0	0	1	0	0	0	1	0	2	2	3	5
4	4	-9999	-9999	-9999	-9999	-9999	-9999	-9999	-9999	-9999	-9999	-9999	-9999	-9999	-9999	-9999	-9999	-9999	-9999	1	2	2	3	3	2	0	0	0	0	0	3	3	3	3	3	3	3	1	0	0	0	0	0	1	0	2	2	1	1
4	4	-9999	-9999	-9999	-9999	-9999	-9999	-9999	-9999	-9999	-9999	-9999	-9999	2	-9999	-9999	-9999	-9999	-9999	1	2	-9999	-9999	-9999	3	0	0	0	0	0	3	3	3	3	3	3	-9999	1	0	0	0	0	0	1	0	3	2	3	-9999
4	4	-9999	-9999	1	2	2	1	-9999	-9999	-9999	3	3	-9999	2	2	-9999	3	3	-9999	1	1	2	1	1	3	0	0	0	0	0	-9999	3	-9999	2	-9999	3	3	0	0	1	0	0	1	0	0	2	3	3	4
6	5	2	1	1	2	2	1	3	2	2	3	3	-9999	2	2	1	2	-9999	-9999	1	1	2	3	1	1	0	1	0	0	1	-9999	-9999	-9999	-9999	-9999	-9999	-9999	0	0	0	0	0	-9999	-9999	-9999	-9999	-9999	-9999	-9999
4	4	-9999	2	-9999	-9999	-9999	3	3	3	-9999	3	2	3	3	3	3	3	3	2	2	2	2	1	1	2	0	1	0	0	0	2	2	3	2	3	3	3	0	1	0	0	0	0	1	0	2	1	3	3
5	4	3	3	3	3	3	3	3	3	3	3	3	3	3	2	3	3	3	2	2	2	1	2	1	2	0	1	0	0	0	2	3	3	3	3	3	3	1	0	0	0	0	1	0	0	2	3	5	5
6	5	2	2	-9999	2	-9999	2	2	2	2	2	2	3	2	3	3	3	3	3	2	-9999	2	1	1	1	0	1	0	0	0	3	3	3	3	3	3	3	0	0	0	0	0	-9999	-9999	-9999	3	3	3	4
5	4	1	1	1	1	1	1	3	2	3	-9999	3	-9999	-9999	2	3	2	2	-9999	2	-9999	-9999	-9999	-9999	-9999	0	1	0	0	1	3	3	2	2	2	2	2	0	0	1	0	0	1	0	0	4	3	3	4
4	4	-9999	-9999	3	3	3	3	-9999	-9999	3	3	-9999	3	-9999	3	3	3	3	3	3	2	3	-9999	3	-9999	0	0	0	0	0	-9999	3	3	-9999	-9999	-9999	3	0	0	0	0	1	0	1	0	2	2	3	4
4	4	-9999	-9999	-9999	-9999	-9999	-9999	3	3	3	3	3	3	3	3	3	3	3	3	3	2	2	-9999	-9999	2	0	1	0	0	0	2	2	3	2	-9999	-9999	-9999	0	0	0	0	1	1	0	0	3	3	3	4
4	4	-9999	-9999	2	2	-9999	-9999	-9999	-9999	-9999	3	3	3	-9999	-9999	-9999	3	3	3	3	-9999	-9999	3	3	3	0	0	0	0	0	2	3	2	3	3	3	3	1	0	0	0	0	1	0	0	3	3	3	4
6	5	2	2	-9999	2	2	3	-9999	-9999	3	3	3	3	2	2	3	-9999	-9999	3	3	2	3	-9999	3	3	0	0	0	0	0	3	3	3	3	3	3	3	0	0	1	0	0	0	1	0	4	2	2	5
4	4	2	2	2	2	2	2	-9999	-9999	-9999	-9999	-9999	-9999	1	-9999	-9999	-9999	-9999	-9999	3	1	-9999	1	-9999	2	0	1	0	0	0	-9999	2	3	2	2	3	3	1	0	0	0	0	0	1	0	4	2	2	3
5	5	3	3	2	2	2	2	2	1	2	3	3	2	1	1	3	1	1	1	1	-9999	1	1	2	1	0	1	0	0	0	3	3	3	3	3	3	3	1	0	0	0	0	0	1	0	3	1	2	3
5	4	3	3	-9999	-9999	-9999	-9999	3	3	3	3	3	-9999	3	3	3	3	3	3	1	2	2	1	2	2	0	1	1	0	0	-9999	-9999	-9999	-9999	-9999	-9999	-9999	0	0	1	0	0	1	0	0	1	1	3	5
5	4	3	2	2	3	2	2	3	3	3	3	3	-9999	-9999	-9999	-9999	-9999	3	3	3	1	2	1	2	1	-9999	1	0	1	0	3	-9999	-9999	-9999	2	3	3	0	0	1	0	0	1	0	0	1	3	4	4
5	4	-9999	-9999	-9999	-9999	-9999	-9999	-9999	-9999	-9999	-9999	-9999	-9999	-9999	-9999	-9999	-9999	-9999	-9999	3	-9999	-9999	-9999	-9999	-9999	-9999	0	0	1	0	3	3	3	3	3	3	3	0	0	1	0	0	1	0	0	2	2	4	4
4	4	2	2	2	2	2	2	2	2	1	2	2	2	1	1	2	2	2	1	1	-9999	2	3	1	-9999	1	0	0	0	0	3	3	2	3	3	3	3	0	1	0	0	0	0	1	0	3	1	1	3
6	5	2	2	2	1	3	3	3	1	2	3	3	3	3	3	3	3	3	3	1	1	3	2	1	2	1	1	0	0	0	3	3	-9999	-9999	3	3	3	1	0	0	0	0	0	1	0	4	1	1	3
5	4	-9999	2	-9999	-9999	3	3	3	3	3	3	3	3	3	3	3	3	3	3	1	2	3	-9999	3	-9999	0	0	0	0	0	3	2	3	2	3	2	3	1	0	0	0	0	0	1	0	2	4	4	4
6	5	3	3	-9999	3	3	3	3	3	3	3	3	3	3	3	3	3	3	3	3	2	-9999	-9999	-9999	-9999	0	0	0	0	0	-9999	-9999	2	2	2	3	3	1	0	0	0	0	0	1	0	2	2	4	5
6	5	2	3	2	2	3	2	3	3	3	3	2	3	2	3	3	3	3	2	1	1	2	1	2	1	0	0	0	0	0	3	3	2	3	3	2	3	0	0	0	1	0	0	1	0	2	2	5	5
5	4	-9999	-9999	-9999	-9999	2	1	2	2	-9999	3	3	-9999	2	-9999	-9999	-9999	-9999	-9999	1	2	3	-9999	-9999	2	0	0	0	0	0	-9999	-9999	-9999	-9999	-9999	-9999	-9999	1	0	0	0	0	1	0	0	2	3	5	5
6	5	1	1	2	-9999	1	2	2	1	1	3	2	3	1	1	-9999	1	3	1	1	-9999	1	1	1	1	1	1	0	0	1	3	3	3	1	1	3	3	1	0	0	0	0	0	1	0	4	3	2	-9999
5	4	1	1	1	2	1	2	2	-9999	2	3	-9999	3	-9999	3	3	-9999	-9999	3	3	1	1	1	1	1	0	1	0	0	0	3	3	3	3	3	2	3	1	0	0	0	0	0	1	0	2	2	1	5
5	4	2	1	1	2	1	1	3	1	3	3	3	3	3	3	3	3	2	2	3	1	2	1	1	1	1	1	0	0	1	3	3	3	2	3	3	2	0	0	1	0	0	0	1	0	4	2	4	5
5	4	-9999	-9999	1	1	1	1	2	2	2	3	3	3	3	3	3	3	3	3	1	1	1	1	1	1	1	1	0	0	0	2	3	2	1	2	3	3	0	0	1	0	0	0	1	0	3	2	3	4
5	4	2	2	2	2	1	1	3	1	2	3	3	3	2	2	3	1	1	3	1	2	2	-9999	-9999	3	0	1	0	0	0	3	3	2	3	3	2	2	0	0	0	0	0	0	1	0	3	2	2	4
5	5	1	2	1	1	1	1	2	2	1	1	2	2	2	2	2	2	2	2	1	2	2	1	1	1	0	1	0	0	0	-9999	-9999	-9999	-9999	-9999	-9999	-9999	0	0	0	0	0	-9999	-9999	-9999	-9999	-9999	-9999	-9999
6	5	3	3	3	3	3	3	3	3	3	3	3	3	3	3	3	3	3	3	1	2	2	-9999	-9999	-9999	0	0	0	0	0	2	3	-9999	3	3	3	3	0	1	0	0	0	0	1	0	1	1	4	5
4	4	-9999	-9999	2	-9999	2	2	-9999	2	-9999	3	-9999	-9999	-9999	2	3	2	3	-9999	1	2	2	-9999	-9999	2	0	0	0	0	0	-9999	3	3	-9999	3	-9999	3	0	0	0	0	0	0	1	0	3	2	2	4
6	5	1	2	1	2	1	1	1	1	1	2	2	1	2	1	2	1	1	1	2	1	1	1	1	1	0	1	0	0	0	-9999	-9999	-9999	-9999	-9999	-9999	-9999	0	0	0	0	0	-9999	-9999	-9999	-9999	-9999	-9999	-9999
6	5	2	2	1	2	1	1	1	1	2	2	2	2	2	1	2	2	2	2	2	1	2	2	2	2	0	1	0	0	0	-9999	3	-9999	3	2	2	3	0	1	0	0	0	1	0	0	2	3	4	4
5	4	3	3	-9999	-9999	2	1	1	2	2	3	3	3	-9999	-9999	-9999	2	2	2	1	1	2	2	1	2	0	1	0	0	0	3	3	3	2	2	-9999	3	0	0	0	0	0	0	1	0	-9999	-9999	-9999	-9999
6	5	1	1	2	2	2	1	3	3	3	3	2	2	2	1	1	3	3	-9999	1	1	1	1	1	2	1	1	0	0	1	3	3	3	2	2	3	3	0	1	0	0	0	1	0	0	3	2	2	2
1	4	1	1	1	1	1	2	1	1	1	1	1	1	1	1	1	1	1	-9999	2	-9999	1	1	1	1	1	1	0	0	1	1	1	1	1	1	1	1	0	0	0	0	1	0	0	1	5	1	1	1
5	5	2	2	2	2	2	2	2	2	2	2	2	2	2	2	2	2	2	2	1	-9999	1	1	1	1	0	1	0	0	0	-9999	-9999	-9999	-9999	-9999	-9999	-9999	0	0	0	0	0	-9999	-9999	-9999	-9999	-9999	-9999	-9999
6	5	2	2	2	2	2	3	3	3	1	3	3	3	3	3	3	3	3	1	1	1	2	2	1	2	1	1	1	0	0	3	3	3	2	2	2	3	0	0	0	0	0	-9999	-9999	-9999	-9999	-9999	-9999	-9999
6	5	1	1	1	2	1	2	2	1	1	3	2	2	2	2	3	3	2	2	1	1	1	1	1	1	1	1	0	0	1	3	3	2	1	3	3	3	1	0	0	0	0	0	1	0	2	1	1	3
5	4	1	1	2	3	2	1	2	2	1	2	2	3	2	2	2	2	2	2	1	1	2	1	1	1	1	0	0	0	0	3	3	3	3	3	2	3	0	1	0	0	0	0	1	0	2	3	4	3
5	5	2	2	-9999	2	3	2	-9999	2	2	3	2	-9999	2	-9999	-9999	-9999	3	2	1	-9999	1	1	1	1	1	1	0	0	0	2	2	2	1	-9999	2	2	0	0	0	0	0	0	1	0	3	2	3	3
5	4	2	2	2	1	1	2	2	-9999	-9999	2	2	-9999	1	1	2	2	2	2	1	2	1	2	1	1	1	1	0	1	0	2	3	3	1	1	3	3	0	0	0	1	0	1	0	0	1	4	2	4
6	5	3	2	1	1	1	1	1	1	1	3	3	3	3	3	3	3	3	3	1	2	2	-9999	-9999	-9999	1	0	0	0	0	3	3	-9999	1	2	1	3	0	0	0	0	0	-9999	-9999	-9999	-9999	-9999	-9999	-9999
4	4	2	2	1	3	3	2	3	2	1	-9999	2	-9999	1	2	-9999	-9999	3	3	1	1	1	1	3	3	1	0	0	0	0	-9999	-9999	-9999	-9999	-9999	-9999	-9999	0	0	0	0	0	-9999	-9999	-9999	-9999	-9999	-9999	-9999
4	4	1	1	1	1	1	1	3	3	-9999	3	3	3	3	2	3	3	3	3	1	2	2	1	2	2	1	1	1	0	0	-9999	-9999	-9999	-9999	-9999	-9999	-9999	0	0	0	0	0	-9999	-9999	-9999	-9999	-9999	-9999	-9999
6	5	1	1	1	1	1	1	1	1	1	1	1	1	-9999	1	1	1	2	1	2	1	2	2	2	2	1	1	0	1	0	-9999	-9999	-9999	-9999	-9999	-9999	-9999	0	0	0	0	0	-9999	-9999	-9999	-9999	-9999	-9999	-9999
6	5	1	2	1	2	1	2	3	3	1	1	1	1	1	1	1	3	3	1	2	1	1	1	2	2	1	1	0	0	0	-9999	-9999	-9999	-9999	-9999	-9999	-9999	0	0	1	0	0	1	0	0	-9999	1	-9999	-9999
5	4	3	3	1	2	1	3	1	1	3	3	3	3	1	3	1	1	2	1	3	-9999	1	1	2	1	1	1	0	0	0	-9999	-9999	-9999	-9999	-9999	-9999	-9999	0	0	0	0	0	-9999	-9999	-9999	-9999	-9999	-9999	-9999
5	5	1	2	1	-9999	2	-9999	1	-9999	1	2	-9999	1	-9999	1	-9999	1	3	1	3	2	2	2	2	1	1	0	0	0	0	-9999	-9999	-9999	-9999	-9999	-9999	-9999	0	0	0	0	0	-9999	-9999	-9999	-9999	-9999	-9999	-9999
5	4	2	2	2	3	3	3	2	2	2	3	3	2	3	3	3	1	3	3	3	2	2	1	1	1	1	0	0	0	0	3	3	3	3	2	2	3	0	1	0	0	0	0	1	0	4	2	2	2
6	5	3	3	3	3	3	3	3	3	3	3	3	3	3	3	3	3	3	3	3	1	-9999	1	1	1	1	0	0	1	0	2	2	2	2	2	2	2	0	0	0	1	0	1	0	0	4	4	4	4
5	5	2	2	1	1	1	1	-9999	-9999	1	-9999	-9999	-9999	-9999	-9999	-9999	-9999	2	1	1	-9999	2	3	2	2	0	1	0	0	0	-9999	-9999	-9999	-9999	-9999	-9999	-9999	0	0	0	0	0	-9999	-9999	-9999	-9999	-9999	-9999	-9999
5	5	1	1	3	3	3	-9999	-9999	3	3	3	3	3	-9999	2	3	1	-9999	1	1	2	3	3	3	-9999	0	0	0	0	0	3	3	3	3	3	3	3	0	1	0	0	0	0	1	0	2	2	2	3
6	5	2	2	1	3	2	2	2	1	1	3	2	2	3	2	3	2	3	1	1	-9999	2	2	1	2	0	1	0	0	0	3	3	3	3	3	3	3	0	0	0	0	0	-9999	-9999	-9999	-9999	-9999	-9999	-9999
6	5	1	1	1	1	1	1	1	1	1	1	1	1	1	1	1	1	1	1	1	1	3	3	3	3	0	0	0	0	0	-9999	3	3	3	-9999	-9999	-9999	0	1	0	0	0	1	0	0	1	3	3	4
5	5	1	1	1	1	1	1	1	1	1	1	1	1	1	1	1	1	1	1	1	1	1	3	1	1	0	1	0	0	0	-9999	2	1	-9999	-9999	3	3	0	0	0	0	1	0	1	0	1	5	4	4
6	5	2	2	2	2	2	2	2	-9999	2	2	2	3	2	2	2	1	3	1	1	2	2	2	1	2	0	0	0	0	0	-9999	-9999	-9999	-9999	-9999	-9999	-9999	0	0	0	0	0	-9999	-9999	-9999	-9999	-9999	-9999	-9999
6	5	1	1	1	1	1	1	3	3	1	3	3	3	3	3	3	2	2	1	1	1	2	2	1	2	0	1	1	0	0	2	3	3	2	2	2	3	0	1	0	0	0	1	0	0	3	2	2	1
6	5	1	1	1	1	1	1	3	2	2	2	1	2	2	2	2	3	2	2	1	1	1	1	1	1	0	1	0	0	0	2	2	2	2	-9999	2	2	0	0	0	1	0	0	1	0	3	2	2	3
5	5	1	1	1	2	1	1	1	2	1	2	2	2	2	1	1	3	3	2	1	1	2	3	3	1	0	1	0	0	0	3	3	3	2	2	-9999	3	0	1	0	0	0	0	1	0	2	3	3	3
6	5	1	1	1	1	1	1	1	1	1	2	2	2	2	2	2	2	2	2	1	-9999	1	1	1	1	0	1	0	1	0	3	3	3	1	1	2	3	0	1	0	0	0	1	0	0	3	3	3	3
5	5	2	1	1	1	2	1	1	2	1	2	1	1	1	3	1	1	3	2	1	1	1	3	1	1	0	1	0	0	0	3	3	3	2	3	-9999	3	0	1	0	0	0	0	1	0	2	2	3	4
6	5	1	1	-9999	-9999	1	1	1	-9999	-9999	2	1	-9999	-9999	2	1	1	3	2	1	-9999	2	1	1	1	0	1	0	0	0	-9999	-9999	-9999	-9999	-9999	-9999	-9999	0	0	0	0	0	-9999	-9999	-9999	-9999	-9999	-9999	-9999
5	5	1	2	-9999	-9999	-9999	1	3	3	3	3	3	3	3	3	2	3	3	2	1	1	2	-9999	3	3	0	1	0	0	0	-9999	3	3	2	2	3	3	0	1	0	0	0	0	1	0	2	2	3	2
6	5	1	1	1	2	1	1	-9999	-9999	-9999	-9999	-9999	-9999	-9999	-9999	-9999	-9999	-9999	2	1	1	1	-9999	1	-9999	0	1	0	0	0	3	2	3	2	2	3	3	0	1	0	0	0	1	0	0	2	3	3	4
6	5	1	1	2	3	2	2	1	2	2	1	1	2	2	2	3	2	2	2	1	-9999	2	2	2	2	0	0	0	0	0	-9999	-9999	-9999	-9999	-9999	-9999	-9999	0	0	0	0	0	-9999	-9999	-9999	-9999	-9999	-9999	-9999
5	5	2	2	2	2	2	2	2	2	2	3	2	3	1	2	2	2	2	3	1	1	2	1	1	-9999	0	0	0	0	0	3	3	3	3	3	3	3	0	1	0	0	0	0	1	0	2	3	4	5
5	4	2	2	-9999	-9999	1	-9999	2	-9999	-9999	3	3	3	2	2	-9999	2	3	3	1	2	3	2	3	2	0	1	0	0	0	3	3	3	2	3	-9999	3	0	1	0	0	0	0	1	0	2	3	3	4
5	4	-9999	2	3	2	2	3	3	3	3	3	3	3	3	2	3	2	3	3	1	1	3	3	3	2	0	1	0	0	0	3	3	2	3	3	2	3	0	1	0	0	0	0	1	0	2	3	3	4
5	4	-9999	-9999	3	3	3	-9999	3	3	3	3	3	3	3	3	3	3	3	3	1	2	3	2	2	3	0	0	0	0	0	3	3	3	2	3	2	3	0	1	0	0	0	0	1	0	3	2	3	3
6	5	2	2	2	2	2	2	1	1	1	3	3	3	3	3	3	3	3	3	1	-9999	1	1	1	2	0	0	0	0	0	-9999	-9999	-9999	-9999	-9999	-9999	-9999	0	0	0	0	0	-9999	-9999	-9999	-9999	-9999	-9999	-9999
6	5	3	3	1	1	1	1	1	1	1	3	3	3	3	3	3	3	3	3	1	-9999	1	1	1	1	0	1	0	0	0	2	-9999	3	3	3	3	3	0	0	0	0	0	-9999	-9999	-9999	-9999	-9999	-9999	-9999
6	5	2	1	1	2	2	2	2	2	2	3	3	3	3	2	3	3	3	3	1	1	2	2	1	2	0	1	0	0	0	-9999	-9999	-9999	-9999	-9999	-9999	-9999	0	0	0	0	0	-9999	-9999	-9999	-9999	-9999	-9999	-9999
6	5	3	2	2	1	2	1	3	3	3	3	3	3	2	3	3	3	3	3	1	2	3	2	2	1	0	0	0	0	0	3	3	3	3	3	3	3	0	1	0	0	0	1	0	0	1	5	5	5
4	4	3	3	3	3	3	3	3	3	3	3	3	3	3	3	3	3	3	3	1	2	1	2	1	2	0	0	0	0	0	-9999	-9999	-9999	-9999	-9999	-9999	-9999	0	0	0	0	0	-9999	-9999	-9999	-9999	-9999	-9999	-9999
5	4	2	1	2	2	1	2	3	3	1	3	3	3	-9999	3	-9999	3	3	3	1	-9999	2	2	2	2	0	0	0	0	0	2	-9999	1	2	2	2	2	0	0	1	0	0	1	0	0	1	1	1	1
5	4	2	2	2	2	2	3	3	3	3	2	2	3	3	2	3	3	3	3	1	1	2	2	2	2	0	1	0	0	0	3	3	3	3	3	3	3	0	1	0	0	0	1	0	0	2	3	3	4
5	5	3	3	2	3	2	3	3	3	3	3	3	3	3	3	3	3	3	3	1	2	1	1	1	1	0	1	0	0	0	-9999	3	3	2	3	3	3	0	1	0	0	0	0	1	0	2	3	4	3
6	5	2	2	1	1	1	2	2	1	1	3	3	3	3	2	2	2	3	3	1	2	2	-9999	1	-9999	0	1	0	0	0	3	3	3	3	3	3	3	0	1	0	0	0	0	1	0	3	2	1	2
5	4	-9999	-9999	1	1	2	1	3	2	1	2	3	2	2	1	3	2	3	3	1	2	3	-9999	1	1	0	1	0	0	0	3	2	3	2	-9999	3	3	0	1	0	0	0	1	0	0	2	3	3	5
6	5	-9999	-9999	-9999	-9999	-9999	-9999	-9999	-9999	-9999	3	3	3	3	3	3	3	3	3	1	2	1	1	2	1	0	0	0	0	0	-9999	-9999	3	-9999	-9999	-9999	3	0	1	0	0	0	1	0	0	2	5	4	5
6	5	2	2	2	2	2	1	3	3	2	3	3	3	2	2	2	3	3	3	1	1	2	-9999	-9999	-9999	0	1	0	0	0	-9999	-9999	-9999	-9999	-9999	-9999	-9999	0	0	0	1	0	-9999	-9999	-9999	2	5	2	5
5	4	-9999	-9999	-9999	-9999	-9999	-9999	-9999	-9999	-9999	3	3	3	3	3	3	3	3	3	1	2	-9999	-9999	-9999	-9999	0	0	0	0	0	3	3	3	3	3	3	3	0	1	0	0	0	0	1	0	2	4	4	4
5	4	1	2	1	3	-9999	-9999	2	-9999	2	2	-9999	3	-9999	3	-9999	3	3	-9999	1	2	1	1	2	2	0	1	0	0	0	2	3	3	2	3	3	3	0	0	1	0	0	0	1	0	2	2	3	1
6	5	-9999	1	1	-9999	1	1	-9999	-9999	-9999	-9999	1	-9999	-9999	1	1	-9999	-9999	-9999	1	1	2	-9999	-9999	3	0	1	0	0	0	3	3	3	3	3	3	3	0	1	0	0	0	1	0	0	1	-9999	3	5
5	4	3	-9999	-9999	-9999	2	-9999	3	3	3	3	3	3	3	3	-9999	-9999	-9999	-9999	1	2	3	2	3	3	0	0	0	0	0	-9999	-9999	-9999	-9999	-9999	-9999	-9999	0	0	0	0	0	-9999	-9999	-9999	-9999	-9999	-9999	-9999
6	5	1	-9999	1	1	1	2	2	-9999	2	-9999	2	-9999	2	1	1	2	-9999	-9999	1	-9999	2	1	1	1	0	1	0	0	0	3	3	-9999	2	2	2	3	0	1	0	0	0	0	1	0	-9999	1	2	3
6	5	2	2	2	2	2	2	2	2	2	-9999	-9999	-9999	-9999	-9999	-9999	-9999	-9999	-9999	1	2	2	2	2	2	0	0	0	0	0	-9999	3	3	3	3	3	3	0	1	0	0	0	1	0	0	3	3	4	4
5	4	3	3	3	2	2	2	3	3	1	3	3	3	3	3	3	2	3	2	2	-9999	1	1	1	2	0	1	0	0	1	2	2	3	2	2	3	3	0	0	0	0	1	1	0	0	3	2	2	5
5	5	1	1	1	2	2	1	3	2	1	3	3	-9999	2	3	2	3	3	3	2	-9999	3	3	3	3	0	1	0	0	0	-9999	-9999	-9999	-9999	-9999	-9999	-9999	0	0	0	0	0	-9999	-9999	-9999	-9999	-9999	-9999	-9999
6	5	1	1	-9999	2	3	2	3	3	-9999	3	3	3	2	3	2	3	3	3	2	-9999	-9999	1	-9999	1	0	1	0	0	0	2	3	3	3	2	2	3	0	1	0	0	0	1	0	0	2	3	4	4
5	4	3	3	3	3	3	3	3	3	2	3	3	3	3	3	3	3	3	3	2	2	-9999	1	2	2	0	0	0	0	0	3	3	3	3	2	3	3	0	1	0	0	0	0	1	0	2	3	4	4
6	5	2	2	2	2	1	1	-9999	-9999	-9999	2	1	2	3	1	1	3	3	3	2	1	-9999	1	1	1	0	1	0	0	0	3	3	3	2	2	2	3	0	0	0	0	1	0	1	0	2	2	3	4
6	5	1	1	2	3	2	1	3	3	1	1	1	1	2	1	2	3	3	3	2	1	1	1	1	1	0	1	0	0	0	3	3	3	3	3	3	3	0	1	0	0	0	1	0	0	3	3	3	1
5	4	1	1	2	2	2	2	2	2	3	2	3	3	3	2	3	3	3	3	2	2	3	2	3	2	0	1	0	0	0	3	3	3	2	2	3	3	0	0	0	1	0	0	1	0	2	2	2	5
5	5	2	2	2	2	2	2	2	2	2	-9999	-9999	-9999	-9999	-9999	-9999	-9999	-9999	-9999	2	1	2	2	2	2	0	1	0	0	0	2	2	2	2	2	2	2	0	1	0	0	0	1	0	0	-9999	-9999	-9999	-9999
5	5	2	2	1	1	1	2	1	3	2	2	2	2	2	2	3	1	3	2	3	-9999	2	2	2	2	0	1	0	0	0	-9999	-9999	-9999	-9999	-9999	-9999	-9999	0	0	0	0	0	-9999	-9999	-9999	-9999	-9999	-9999	-9999
5	5	1	1	1	1	1	1	1	1	1	3	1	2	2	2	2	3	3	2	3	1	2	2	2	1	0	1	0	0	0	-9999	-9999	-9999	-9999	-9999	-9999	-9999	0	0	0	0	0	-9999	-9999	-9999	-9999	-9999	-9999	-9999
4	4	1	1	1	2	1	2	-9999	-9999	2	2	2	1	2	2	-9999	-9999	-9999	2	3	2	2	3	3	2	0	0	0	0	0	3	3	3	3	3	3	3	0	1	0	0	0	1	0	0	3	2	3	3
5	5	2	2	1	2	1	1	2	2	2	-9999	-9999	2	2	1	2	-9999	-9999	2	3	2	3	2	3	2	0	0	0	0	0	-9999	-9999	-9999	-9999	-9999	-9999	-9999	0	1	0	0	0	1	0	0	2	3	5	5
6	5	1	2	1	2	1	1	1	1	1	3	3	3	3	3	3	3	3	3	3	2	1	1	1	2	0	1	0	0	1	-9999	-9999	-9999	-9999	-9999	-9999	-9999	0	0	0	0	0	-9999	-9999	-9999	-9999	-9999	-9999	-9999
5	4	-9999	-9999	-9999	-9999	-9999	2	-9999	-9999	-9999	3	3	3	3	2	-9999	-9999	-9999	3	3	-9999	3	-9999	-9999	2	0	0	0	0	0	-9999	-9999	-9999	-9999	-9999	-9999	-9999	0	1	0	0	0	1	0	0	3	3	3	3
6	5	-9999	-9999	3	-9999	2	-9999	3	-9999	2	3	2	3	3	3	3	3	3	3	3	2	1	1	1	1	0	1	0	0	0	3	3	2	2	-9999	3	3	0	0	0	0	1	0	1	0	2	3	3	4
6	5	1	1	1	-9999	-9999	2	-9999	-9999	-9999	2	1	2	-9999	2	2	3	3	3	3	2	3	2	2	2	0	0	0	0	0	3	3	3	2	2	2	3	0	1	0	0	0	0	1	0	2	3	4	4
6	5	1	1	-9999	2	1	2	2	2	1	3	3	3	3	2	3	3	3	3	3	2	3	3	2	2	0	0	0	0	0	2	3	3	2	2	2	3	0	1	0	0	0	0	1	0	2	3	3	4
5	5	1	1	1	1	1	1	3	2	2	3	3	3	3	3	3	3	3	3	3	1	3	3	3	3	0	1	0	0	0	3	3	3	3	3	3	3	0	1	0	0	0	1	0	0	3	2	2	5
6	5	2	2	-9999	2	2	-9999	-9999	-9999	2	3	3	3	2	2	-9999	3	3	-9999	3	-9999	1	1	-9999	-9999	0	0	0	0	0	-9999	-9999	-9999	-9999	-9999	-9999	-9999	0	0	0	0	0	-9999	-9999	-9999	-9999	-9999	-9999	-9999
6	5	1	2	-9999	2	-9999	1	-9999	-9999	-9999	1	2	-9999	-9999	2	-9999	-9999	-9999	-9999	3	2	2	3	2	3	0	0	0	0	0	-9999	-9999	-9999	-9999	-9999	-9999	-9999	0	0	0	0	0	-9999	-9999	-9999	-9999	-9999	-9999	-9999
5	5	1	1	2	2	2	1	2	-9999	-9999	-9999	-9999	-9999	-9999	-9999	-9999	-9999	-9999	-9999	3	-9999	2	2	2	3	0	1	0	0	0	3	3	3	-9999	3	3	3	0	0	0	0	0	-9999	-9999	-9999	-9999	-9999	-9999	-9999
4	4	3	3	3	3	3	-9999	-9999	-9999	-9999	3	3	3	3	3	-9999	-9999	-9999	-9999	3	2	2	2	2	2	0	0	0	0	0	3	3	3	3	-9999	-9999	-9999	0	1	0	0	0	1	0	0	3	4	4	4
5	4	2	1	-9999	-9999	2	1	-9999	-9999	-9999	2	1	-9999	-9999	2	1	2	-9999	-9999	3	-9999	2	-9999	-9999	-9999	0	0	0	0	0	-9999	3	3	-9999	-9999	3	3	0	1	0	0	0	0	1	0	2	3	4	4
6	5	2	2	2	3	3	-9999	-9999	-9999	-9999	2	2	2	2	1	1	-9999	-9999	1	1	-9999	1	1	1	1	0	0	0	0	0	-9999	-9999	-9999	-9999	-9999	-9999	-9999	0	0	0	0	0	-9999	-9999	-9999	-9999	-9999	-9999	-9999
5	4	3	-9999	3	-9999	-9999	3	-9999	3	-9999	3	3	3	3	3	3	3	3	3	1	2	3	2	2	3	0	0	0	0	0	3	3	3	2	3	3	3	0	0	0	1	0	0	1	0	3	1	5	3
5	4	1	1	2	2	1	1	2	2	1	2	1	2	2	2	1	2	2	2	3	2	2	2	2	2	-9999	1	0	0	0	3	3	3	3	3	3	3	0	0	0	0	0	-9999	-9999	-9999	3	2	3	3
5	5	1	1	1	2	1	1	3	2	1	1	1	1	3	1	1	3	3	3	3	1	1	1	2	1	-9999	1	0	0	0	3	3	3	3	3	3	3	0	1	0	0	0	0	1	0	2	2	3	5
5	5	3	3	-9999	2	2	2	3	3	3	3	3	3	2	2	-9999	2	3	-9999	3	1	1	2	3	-9999	-9999	1	0	0	0	3	3	2	3	3	3	3	0	1	0	0	0	0	1	0	4	3	2	2
6	5	-9999	-9999	-9999	-9999	-9999	-9999	-9999	-9999	-9999	-9999	-9999	-9999	-9999	-9999	-9999	-9999	-9999	-9999	3	-9999	-9999	-9999	-9999	-9999	-9999	0	0	0	0	-9999	-9999	-9999	-9999	-9999	-9999	-9999	0	0	0	0	0	-9999	-9999	-9999	-9999	-9999	-9999	-9999
6	5	2	-9999	-9999	-9999	-9999	1	2	2	2	-9999	-9999	2	-9999	-9999	-9999	-9999	-9999	-9999	1	-9999	2	1	1	1	0	1	0	0	0	-9999	-9999	-9999	-9999	-9999	-9999	-9999	0	0	0	0	0	-9999	-9999	-9999	-9999	-9999	-9999	-9999
4	4	3	3	3	2	2	3	3	2	3	-9999	2	1	1	1	2	2	2	1	3	1	3	2	2	3	0	1	0	0	0	3	3	3	2	3	3	3	0	1	0	0	0	1	0	0	3	2	3	3
1	5	3	3	3	3	3	3	3	3	3	1	1	1	1	1	1	1	1	1	2	1	1	1	1	1	1	1	0	0	0	-9999	-9999	-9999	-9999	-9999	-9999	-9999	0	0	0	0	0	-9999	-9999	-9999	-9999	-9999	-9999	-9999
4	4	3	2	2	3	3	3	-9999	3	3	-9999	-9999	-9999	-9999	-9999	-9999	-9999	-9999	-9999	2	1	1	1	1	1	1	1	0	1	0	-9999	-9999	-9999	-9999	-9999	-9999	-9999	0	0	0	0	0	0	0	1	-9999	-9999	-9999	-9999
5	4	2	3	3	3	-9999	-9999	-9999	-9999	-9999	2	2	3	3	1	3	3	3	3	3	-9999	2	1	2	1	0	0	0	0	0	2	2	3	2	2	3	3	0	0	0	1	0	0	1	0	2	3	4	2
5	4	-9999	-9999	1	1	2	-9999	-9999	1	3	-9999	2	2	-9999	-9999	-9999	-9999	-9999	-9999	3	-9999	3	3	3	3	0	1	0	0	0	-9999	-9999	-9999	-9999	-9999	-9999	-9999	0	0	0	0	0	1	0	0	-9999	-9999	-9999	-9999
5	4	-9999	-9999	-9999	-9999	-9999	-9999	-9999	-9999	-9999	-9999	-9999	-9999	-9999	-9999	-9999	-9999	-9999	-9999	3	-9999	3	3	-9999	-9999	0	0	0	0	0	-9999	-9999	-9999	-9999	-9999	-9999	-9999	1	0	0	0	0	0	1	0	1	3	-9999	-9999
5	4	2	-9999	1	3	3	2	3	-9999	2	-9999	3	3	2	1	3	3	2	-9999	1	-9999	3	2	3	2	0	0	0	0	0	3	3	2	3	-9999	3	3	0	1	0	0	0	0	1	0	2	3	3	3
5	4	3	3	3	1	2	-9999	3	3	1	3	3	1	3	1	2	3	3	3	2	2	1	2	1	1	0	1	0	1	0	2	2	2	2	3	3	3	0	0	1	0	0	-9999	-9999	-9999	2	4	4	5
4	4	1	-9999	1	3	2	-9999	-9999	-9999	-9999	1	-9999	1	3	2	-9999	-9999	-9999	-9999	1	1	3	2	-9999	1	1	0	0	0	1	1	2	1	2	-9999	1	3	0	0	0	0	0	1	0	0	1	5	4	2
4	4	2	2	2	2	2	2	2	2	2	3	3	3	3	2	3	-9999	2	2	1	2	3	-9999	3	2	1	0	0	0	0	2	3	2	1	2	3	3	1	0	0	0	0	0	1	0	2	3	2	2
4	4	-9999	-9999	3	3	2	2	3	3	3	3	3	3	3	2	3	3	3	3	1	2	3	2	3	2	0	0	0	0	0	3	3	3	1	3	3	3	1	0	0	0	0	1	0	0	2	4	3	4
6	5	3	3	3	3	3	3	3	3	3	3	3	3	3	3	3	3	3	3	2	2	1	1	1	1	0	0	0	0	0	-9999	-9999	-9999	-9999	-9999	-9999	-9999	0	0	0	0	0	-9999	-9999	-9999	-9999	-9999	-9999	-9999
6	5	3	3	3	2	3	3	3	3	3	3	3	3	2	-9999	3	3	3	3	1	-9999	2	2	-9999	-9999	0	1	0	0	1	-9999	-9999	-9999	-9999	-9999	-9999	-9999	0	0	0	0	0	-9999	-9999	-9999	-9999	-9999	-9999	-9999
2	5	1	1	2	3	3	1	3	3	2	3	3	3	3	3	3	3	3	3	3	-9999	1	1	1	1	0	1	0	0	1	-9999	-9999	-9999	-9999	-9999	-9999	-9999	0	0	0	1	0	1	0	0	4	1	5	5
6	5	-9999	-9999	-9999	-9999	-9999	-9999	-9999	-9999	-9999	-9999	-9999	-9999	-9999	-9999	-9999	-9999	-9999	-9999	3	-9999	-9999	1	1	-9999	0	1	0	0	0	3	1	1	1	1	1	1	1	0	0	0	0	0	1	0	1	5	5	5
5	4	-9999	-9999	-9999	-9999	-9999	-9999	-9999	-9999	-9999	-9999	-9999	-9999	-9999	-9999	-9999	-9999	-9999	-9999	3	-9999	-9999	1	1	-9999	-9999	0	0	0	0	3	3	3	3	2	3	3	0	0	0	0	0	-9999	-9999	-9999	3	3	3	-9999
5	4	3	3	2	3	2	3	-9999	-9999	-9999	3	3	3	3	3	3	3	3	3	1	-9999	1	-9999	1	1	0	0	0	0	0	-9999	-9999	-9999	-9999	-9999	-9999	-9999	0	0	0	0	0	-9999	-9999	-9999	-9999	-9999	-9999	-9999
5	4	2	2	1	1	2	2	2	3	3	2	2	3	3	3	2	3	3	3	1	1	2	2	3	2	0	1	0	0	0	3	3	3	3	3	3	3	0	1	0	0	0	1	0	0	1	4	5	5
5	4	2	2	2	2	2	2	2	2	2	2	2	2	2	2	2	2	2	2	2	-9999	2	2	2	2	0	1	0	0	0	-9999	2	-9999	-9999	-9999	-9999	-9999	0	0	0	0	1	1	0	0	1	3	5	5
4	4	1	1	1	-9999	1	1	3	-9999	1	-9999	-9999	-9999	1	2	-9999	3	3	2	1	1	-9999	-9999	-9999	-9999	0	1	0	0	0	-9999	-9999	-9999	-9999	-9999	-9999	-9999	0	0	0	0	0	-9999	-9999	-9999	-9999	-9999	-9999	-9999
6	5	2	3	2	1	2	2	2	2	1	1	1	1	1	1	1	1	1	1	-9999	-9999	1	1	1	1	1	0	0	0	0	-9999	-9999	-9999	-9999	-9999	-9999	-9999	0	0	0	0	0	-9999	-9999	-9999	-9999	-9999	-9999	-9999
5	4	-9999	-9999	-9999	-9999	-9999	-9999	-9999	-9999	-9999	-9999	-9999	-9999	-9999	-9999	-9999	-9999	-9999	-9999	3	-9999	3	1	1	1	-9999	0	0	0	0	3	3	2	2	2	3	3	1	0	0	0	0	0	0	1	2	3	3	3
6	5	2	2	1	1	1	2	-9999	-9999	-9999	3	3	-9999	2	-9999	-9999	2	2	-9999	1	2	3	2	2	2	1	0	0	0	0	3	3	3	3	3	3	3	0	0	0	0	0	1	0	0	3	2	4	4
6	5	1	1	1	2	1	1	3	2	3	3	3	1	3	3	1	1	1	1	1	1	1	1	1	1	1	1	0	0	1	1	1	1	1	1	1	1	0	0	1	0	0	1	0	0	1	5	5	5
4	4	1	1	1	1	1	1	2	2	2	3	3	2	2	2	2	-9999	-9999	2	1	1	2	-9999	1	-9999	1	1	0	1	0	-9999	-9999	-9999	1	1	3	3	0	0	0	1	0	0	1	0	3	2	2	5
5	4	3	3	2	3	1	3	3	2	2	2	2	2	2	1	2	2	2	2	1	-9999	3	1	-9999	2	1	0	0	0	0	2	3	-9999	2	2	-9999	3	1	0	0	0	0	0	1	0	4	1	1	1
5	4	3	3	2	2	-9999	3	1	1	2	3	3	2	3	2	3	3	2	2	1	-9999	1	1	1	1	1	1	0	0	1	-9999	-9999	-9999	-9999	-9999	-9999	-9999	0	0	0	1	0	1	0	0	-9999	-9999	-9999	-9999
6	5	1	1	1	2	2	1	3	3	3	3	1	3	2	1	3	3	3	2	1	-9999	1	1	-9999	2	1	0	0	0	0	-9999	-9999	-9999	-9999	-9999	-9999	-9999	0	0	0	0	0	-9999	-9999	-9999	-9999	-9999	-9999	-9999
5	4	1	1	1	1	1	1	1	1	2	-9999	-9999	1	2	1	2	2	1	2	1	-9999	-9999	-9999	-9999	3	1	0	0	0	0	-9999	3	3	3	2	3	3	1	0	0	0	0	1	0	0	3	4	2	5
5	4	2	2	1	3	1	2	2	2	2	3	3	3	1	1	2	3	3	3	1	1	3	1	2	1	1	1	1	0	0	3	3	2	3	3	2	3	0	0	0	1	0	1	0	0	1	2	3	2
4	4	2	2	2	2	2	2	-9999	3	2	-9999	-9999	-9999	-9999	2	-9999	-9999	-9999	-9999	1	1	3	3	3	3	1	1	0	0	0	2	2	2	3	3	3	3	1	0	0	0	0	1	0	0	2	4	4	5
6	5	1	1	1	2	1	1	-9999	2	2	2	1	-9999	2	2	2	-9999	-9999	-9999	1	1	1	1	2	1	1	1	0	0	1	-9999	3	-9999	-9999	2	3	3	1	0	0	0	0	0	1	0	3	1	1	3
5	4	1	1	1	1	1	1	1	1	1	-9999	-9999	-9999	-9999	-9999	-9999	-9999	-9999	-9999	1	2	-9999	3	3	-9999	1	0	0	0	0	-9999	-9999	-9999	-9999	-9999	-9999	-9999	0	0	0	0	0	-9999	-9999	-9999	-9999	-9999	-9999	-9999
5	4	1	1	1	1	1	1	3	3	3	3	3	3	2	1	3	2	2	3	2	1	1	1	1	1	1	1	0	0	0	3	2	3	3	3	2	3	0	0	0	1	0	0	1	0	2	3	5	5
5	4	1	1	1	1	1	1	1	1	1	3	2	2	-9999	2	1	1	1	1	3	-9999	3	3	3	3	1	0	0	0	0	-9999	3	3	2	3	2	3	0	1	0	0	0	-9999	-9999	-9999	2	2	3	4
4	4	-9999	2	-9999	2	-9999	2	2	-9999	3	3	2	3	2	2	2	2	-9999	3	3	-9999	2	1	3	2	1	1	0	0	0	3	3	2	1	2	3	3	0	0	0	0	0	-9999	-9999	-9999	-9999	-9999	-9999	-9999
5	4	-9999	-9999	-9999	-9999	-9999	-9999	-9999	-9999	-9999	-9999	-9999	-9999	-9999	-9999	-9999	-9999	-9999	-9999	1	2	1	-9999	1	1	0	1	0	1	0	2	2	2	3	3	3	3	1	0	0	0	0	1	0	0	-9999	-9999	-9999	-9999
5	4	2	2	1	1	1	1	2	2	1	3	1	2	1	1	2	2	2	1	1	1	2	2	3	2	0	0	0	0	0	3	3	2	-9999	3	3	3	1	0	0	0	0	0	1	0	3	3	4	3
5	4	2	2	1	2	1	1	2	2	1	2	2	1	1	1	1	2	2	1	1	-9999	1	1	3	3	0	1	0	0	1	-9999	-9999	-9999	-9999	-9999	-9999	-9999	0	0	0	0	0	-9999	-9999	-9999	-9999	-9999	-9999	-9999
6	5	1	1	1	2	-9999	1	1	1	1	1	1	2	1	1	1	1	1	1	1	2	2	2	3	3	0	0	0	0	0	-9999	-9999	-9999	-9999	-9999	-9999	-9999	0	0	0	0	0	-9999	-9999	-9999	-9999	-9999	-9999	-9999
4	4	1	1	1	1	1	1	1	1	1	1	1	1	1	1	1	1	1	1	1	2	3	2	2	2	0	0	0	0	0	3	3	3	2	3	3	3	0	1	0	0	0	0	1	0	2	3	4	4
4	4	1	1	1	1	1	1	1	1	1	1	1	1	1	1	1	1	1	1	1	2	3	-9999	-9999	-9999	0	0	0	0	0	3	3	3	3	3	2	3	1	0	0	0	0	0	1	0	2	4	3	5
5	4	1	1	1	3	2	1	3	3	1	1	1	1	3	2	1	3	-9999	1	1	-9999	-9999	2	3	1	0	1	0	0	0	1	2	1	1	3	1	-9999	0	0	1	0	0	1	0	0	1	1	2	-9999
4	4	1	1	1	2	1	1	2	2	2	2	2	2	2	1	2	2	2	2	1	-9999	1	1	1	2	0	1	0	0	0	1	3	-9999	2	3	2	3	1	0	0	0	0	0	1	0	3	2	1	5
5	4	2	2	1	1	1	2	2	1	1	2	2	1	2	2	1	1	1	2	1	-9999	2	-9999	-9999	2	0	1	0	0	0	3	3	3	2	3	2	3	0	0	0	0	1	0	1	0	2	3	3	3
5	4	-9999	-9999	-9999	-9999	2	-9999	-9999	-9999	2	-9999	-9999	-9999	-9999	2	-9999	-9999	-9999	2	1	-9999	2	1	1	2	0	0	0	0	0	3	3	3	2	3	3	3	0	1	0	0	0	1	0	0	1	3	4	5
4	4	3	2	2	3	3	2	3	3	3	3	3	3	2	2	3	3	2	2	1	1	1	1	1	2	0	0	0	0	0	2	2	3	3	3	2	3	0	0	0	1	0	1	0	0	2	3	3	4
5	4	2	2	2	2	3	2	3	2	3	3	3	3	2	2	3	3	2	2	1	2	-9999	1	1	2	0	1	0	0	0	1	-9999	-9999	-9999	-9999	-9999	-9999	0	0	0	0	0	-9999	-9999	-9999	-9999	-9999	-9999	-9999
5	4	3	3	3	3	-9999	2	-9999	-9999	-9999	3	2	3	3	1	1	2	2	2	1	1	1	1	1	1	0	1	0	1	0	2	2	-9999	3	1	1	-9999	0	0	1	0	0	1	0	0	5	2	3	5
6	5	2	2	2	-9999	-9999	-9999	3	-9999	-9999	3	3	-9999	3	-9999	-9999	2	-9999	2	1	1	2	-9999	-9999	-9999	0	1	0	0	0	2	-9999	-9999	2	3	3	3	1	0	0	0	0	0	1	0	2	2	3	4
6	5	-9999	-9999	-9999	-9999	-9999	-9999	-9999	-9999	-9999	2	2	2	2	3	2	2	2	2	1	1	3	2	3	3	0	1	0	0	0	3	3	3	3	3	3	3	1	0	0	0	0	1	0	0	2	3	-9999	4
5	4	1	2	2	-9999	-9999	2	3	3	3	3	3	3	3	3	2	2	3	3	1	2	3	1	3	-9999	0	1	0	0	0	3	3	3	3	2	2	3	1	0	0	0	0	1	0	0	2	3	4	5
5	4	2	2	1	2	2	2	2	2	2	2	2	3	3	2	2	3	3	3	1	-9999	2	3	3	2	0	0	0	0	0	2	3	2	3	3	3	3	1	0	0	0	0	0	1	0	1	3	3	5
5	4	2	2	2	2	2	2	-9999	-9999	-9999	3	3	3	3	3	3	3	3	3	1	2	2	3	3	-9999	0	0	0	0	0	3	-9999	3	3	3	-9999	3	0	0	0	0	1	1	0	0	2	3	4	4
5	4	2	2	2	2	2	2	3	3	3	3	3	3	3	3	3	3	3	3	1	1	1	1	1	1	0	1	0	0	1	2	3	3	2	2	3	3	0	1	0	0	0	1	0	0	1	5	5	5
5	4	3	2	3	3	2	2	3	3	3	3	3	3	3	2	2	3	3	3	1	1	3	3	3	3	0	1	0	0	0	-9999	-9999	-9999	-9999	-9999	-9999	-9999	0	0	0	0	0	-9999	-9999	-9999	-9999	-9999	-9999	-9999
5	4	2	3	2	3	2	3	3	3	3	3	3	3	3	2	3	3	3	3	1	-9999	2	3	3	-9999	0	1	1	0	0	3	3	3	2	2	3	3	0	1	0	0	0	1	0	0	3	3	5	5
5	4	2	2	2	1	2	1	1	2	3	1	2	1	1	2	2	3	3	3	1	2	2	3	3	2	0	0	0	0	0	3	3	2	2	2	3	3	1	0	0	0	0	1	0	0	2	3	3	5
4	4	2	2	2	2	2	2	3	2	2	3	3	3	2	2	2	3	2	3	1	2	2	1	1	1	0	1	0	0	0	-9999	-9999	-9999	-9999	-9999	-9999	-9999	0	1	0	0	0	1	0	0	2	3	4	5
5	4	3	3	3	3	3	3	3	3	3	3	3	3	3	3	3	3	3	3	1	2	1	1	1	1	0	1	0	1	0	-9999	-9999	-9999	-9999	-9999	-9999	-9999	0	0	0	0	0	-9999	-9999	-9999	-9999	-9999	-9999	-9999
5	5	-9999	-9999	-9999	-9999	-9999	-9999	-9999	-9999	-9999	3	3	3	3	3	3	3	3	3	1	2	1	1	-9999	-9999	0	1	0	0	0	2	2	2	1	2	2	2	0	0	0	1	0	-9999	-9999	-9999	2	3	3	4
6	5	1	1	2	2	1	3	3	2	1	1	1	3	2	1	3	2	2	3	1	2	2	3	3	1	0	0	0	0	0	-9999	-9999	-9999	-9999	-9999	-9999	-9999	0	0	0	0	0	-9999	-9999	-9999	-9999	-9999	-9999	-9999
6	5	3	3	3	3	3	3	3	3	3	3	3	3	3	3	3	3	3	3	1	-9999	3	3	3	3	0	1	1	0	0	3	3	2	2	3	3	3	0	0	0	0	0	-9999	-9999	-9999	-9999	-9999	-9999	-9999
4	4	-9999	-9999	-9999	-9999	-9999	-9999	-9999	-9999	2	3	3	-9999	-9999	2	3	3	3	3	1	2	3	1	3	3	0	0	0	0	0	3	3	3	2	3	3	3	0	0	0	0	0	0	1	0	1	3	5	4
4	4	2	2	2	2	2	2	-9999	-9999	3	2	2	2	2	1	-9999	-9999	-9999	3	1	1	1	2	1	-9999	0	1	0	0	0	-9999	3	2	-9999	3	3	3	1	0	0	0	0	1	0	0	2	3	3	5
5	4	3	3	2	2	3	2	-9999	-9999	-9999	3	3	3	-9999	3	-9999	-9999	-9999	-9999	1	1	-9999	1	3	-9999	0	1	0	0	0	1	2	3	3	3	3	3	0	1	0	0	0	1	0	0	2	5	4	5
5	4	2	2	1	2	2	3	-9999	-9999	2	-9999	-9999	2	2	2	1	-9999	-9999	-9999	1	1	2	1	2	2	0	1	0	0	0	3	2	2	2	2	2	3	1	0	0	0	0	1	0	0	2	4	5	5
5	4	-9999	-9999	-9999	-9999	-9999	-9999	-9999	-9999	-9999	-9999	-9999	-9999	-9999	-9999	-9999	-9999	-9999	-9999	1	-9999	1	1	1	1	0	1	0	0	0	-9999	-9999	-9999	-9999	-9999	-9999	-9999	0	0	0	0	0	-9999	-9999	-9999	-9999	-9999	-9999	-9999
5	4	3	3	3	3	3	3	-9999	-9999	-9999	-9999	-9999	-9999	-9999	-9999	-9999	-9999	-9999	-9999	1	2	-9999	-9999	2	-9999	0	0	0	0	0	-9999	3	-9999	3	3	3	3	0	0	1	0	0	1	0	0	2	-9999	-9999	-9999
5	4	2	2	-9999	-9999	2	-9999	2	-9999	-9999	-9999	-9999	-9999	-9999	2	-9999	-9999	-9999	-9999	1	2	3	2	3	2	0	1	0	0	0	1	3	2	3	3	3	3	0	0	0	0	0	-9999	-9999	-9999	-9999	-9999	-9999	-9999
4	4	-9999	-9999	-9999	3	-9999	3	3	-9999	-9999	3	3	3	-9999	-9999	3	3	3	-9999	1	2	2	-9999	-9999	3	0	0	0	0	0	3	3	3	2	-9999	-9999	3	1	0	0	0	0	1	0	0	2	4	4	5
4	4	-9999	2	3	3	2	-9999	2	2	-9999	-9999	-9999	-9999	2	2	-9999	3	3	-9999	1	2	3	2	-9999	1	0	0	0	0	0	3	3	3	2	3	3	3	1	0	0	0	0	0	1	0	4	2	2	3
5	4	-9999	-9999	-9999	-9999	-9999	-9999	-9999	-9999	-9999	-9999	-9999	-9999	-9999	-9999	-9999	-9999	-9999	-9999	1	-9999	-9999	-9999	-9999	-9999	0	0	0	0	0	-9999	-9999	-9999	-9999	-9999	-9999	-9999	0	1	0	0	0	0	0	1	2	4	5	5
6	5	2	1	-9999	1	2	1	3	-9999	3	3	2	3	3	1	1	3	3	-9999	1	1	3	2	3	3	0	0	0	0	0	3	3	3	3	3	3	3	1	0	0	0	0	0	1	0	2	3	3	4
6	5	-9999	2	2	1	1	2	-9999	-9999	2	3	2	2	2	1	-9999	-9999	-9999	-9999	1	2	2	-9999	3	-9999	0	0	0	0	0	-9999	-9999	-9999	-9999	-9999	-9999	-9999	0	0	0	0	0	-9999	-9999	-9999	-9999	-9999	-9999	-9999
6	5	2	2	2	3	2	2	3	2	3	2	2	2	-9999	2	-9999	-9999	2	-9999	1	-9999	1	1	-9999	-9999	0	1	0	0	0	2	3	2	2	3	3	3	0	0	0	0	0	0	1	0	-9999	-9999	-9999	-9999
5	4	2	2	1	1	1	1	2	-9999	1	-9999	-9999	2	3	2	-9999	-9999	-9999	-9999	1	2	3	-9999	2	3	0	0	0	0	0	3	3	3	2	2	3	3	0	1	0	0	0	1	0	0	2	4	4	4
5	4	-9999	-9999	-9999	-9999	-9999	-9999	-9999	-9999	-9999	-9999	-9999	-9999	-9999	-9999	-9999	-9999	-9999	-9999	1	2	-9999	-9999	3	-9999	0	0	0	0	0	-9999	-9999	-9999	-9999	-9999	-9999	-9999	1	0	0	0	0	0	1	0	-9999	-9999	-9999	-9999
5	4	1	1	1	1	1	1	1	1	1	1	1	1	1	1	1	1	1	1	2	1	1	1	1	1	0	1	0	0	0	1	1	1	1	1	1	1	0	0	0	0	0	1	0	0	-9999	2	-9999	-9999
5	4	3	3	-9999	-9999	3	3	3	3	3	3	3	3	3	3	3	3	3	3	2	1	1	1	-9999	1	0	1	0	1	0	2	2	2	2	2	2	2	0	0	0	0	0	0	1	0	2	2	2	2
4	4	2	2	1	1	2	-9999	-9999	-9999	-9999	2	2	1	1	2	-9999	3	3	3	2	1	1	1	1	1	0	1	0	0	0	-9999	2	-9999	3	2	3	3	1	0	0	0	0	1	0	0	2	4	5	5
5	4	3	2	2	1	2	-9999	-9999	-9999	-9999	3	2	-9999	2	2	-9999	-9999	-9999	-9999	2	2	1	1	1	1	0	0	0	0	1	3	3	3	3	3	3	3	0	0	0	0	1	1	0	0	1	1	1	1
5	5	2	2	1	2	1	-9999	1	-9999	2	3	2	3	-9999	2	-9999	2	3	2	3	1	2	1	-9999	2	0	1	0	0	0	3	2	2	2	3	3	3	1	0	0	0	0	0	1	0	2	2	3	5
5	4	2	2	1	1	1	2	1	1	2	3	3	3	3	3	3	3	3	3	3	2	3	3	3	3	0	1	1	0	0	-9999	-9999	-9999	-9999	-9999	-9999	-9999	0	0	0	0	0	-9999	-9999	-9999	-9999	-9999	-9999	-9999
4	4	1	1	1	1	2	1	3	2	3	2	2	2	-9999	1	3	3	-9999	3	3	2	2	1	2	-9999	0	1	0	0	0	3	3	3	1	2	2	3	1	0	0	0	0	0	1	0	2	3	3	5
5	4	-9999	2	2	-9999	2	2	-9999	-9999	-9999	3	-9999	-9999	-9999	2	-9999	-9999	-9999	-9999	3	2	-9999	-9999	-9999	-9999	0	0	0	0	0	-9999	-9999	-9999	-9999	-9999	-9999	-9999	0	0	0	0	0	-9999	-9999	-9999	-9999	-9999	-9999	-9999
4	4	2	2	2	2	2	2	-9999	-9999	1	3	-9999	-9999	2	3	3	-9999	-9999	-9999	3	2	-9999	1	1	1	0	1	0	0	0	-9999	-9999	-9999	-9999	-9999	-9999	-9999	0	0	0	0	0	-9999	-9999	-9999	-9999	-9999	-9999	-9999
4	4	-9999	-9999	-9999	-9999	-9999	-9999	-9999	-9999	-9999	-9999	-9999	-9999	-9999	-9999	-9999	-9999	-9999	-9999	3	2	-9999	-9999	-9999	-9999	0	0	0	0	0	-9999	-9999	-9999	-9999	-9999	-9999	-9999	0	0	1	0	0	1	0	0	2	4	5	5
4	4	-9999	-9999	-9999	-9999	-9999	-9999	-9999	-9999	-9999	-9999	-9999	-9999	-9999	-9999	-9999	-9999	-9999	-9999	3	2	-9999	-9999	3	-9999	0	0	0	0	0	-9999	-9999	-9999	-9999	-9999	-9999	3	1	0	0	0	0	1	0	0	3	3	3	3
4	4	3	3	3	1	3	-9999	3	2	2	-9999	-9999	-9999	-9999	-9999	-9999	-9999	-9999	-9999	3	-9999	3	2	2	2	0	1	0	0	0	-9999	-9999	-9999	-9999	-9999	-9999	-9999	0	0	0	0	1	1	0	0	3	1	1	-9999
5	4	-9999	-9999	-9999	-9999	-9999	-9999	-9999	-9999	-9999	3	3	3	3	3	-9999	-9999	-9999	-9999	3	-9999	-9999	-9999	-9999	2	0	0	0	0	0	-9999	-9999	-9999	-9999	-9999	-9999	-9999	0	0	0	0	0	1	0	0	5	1	5	5
4	4	2	2	2	2	2	2	2	2	2	-9999	-9999	3	3	-9999	-9999	-9999	-9999	-9999	3	2	3	3	3	3	0	0	0	0	0	-9999	-9999	-9999	-9999	-9999	-9999	-9999	0	1	0	0	0	1	0	0	2	4	4	5
4	4	1	1	-9999	1	1	2	2	1	1	-9999	-9999	-9999	-9999	1	-9999	2	2	1	1	-9999	2	1	1	1	0	1	0	0	0	-9999	3	2	3	3	3	3	0	0	0	1	0	0	1	0	1	3	3	5
4	4	3	2	1	1	2	1	1	1	2	3	2	2	1	2	2	1	1	1	1	-9999	-9999	-9999	-9999	-9999	0	0	0	0	0	-9999	3	-9999	2	3	2	3	1	0	0	0	0	1	0	0	3	3	3	3
5	4	2	2	2	1	1	2	1	2	3	2	2	1	1	2	2	3	3	2	1	1	3	1	3	2	0	0	0	0	0	2	-9999	2	3	3	3	3	1	0	0	0	0	0	1	0	2	3	3	4
4	4	2	1	1	1	1	2	1	1	1	-9999	-9999	-9999	-9999	-9999	-9999	-9999	-9999	-9999	1	1	1	-9999	1	-9999	0	1	0	0	0	2	1	1	1	1	1	1	0	0	1	0	0	1	0	0	2	4	3	5
5	4	2	1	1	2	1	3	1	1	3	3	3	3	2	3	3	1	1	3	2	-9999	2	2	2	2	0	0	0	0	0	3	3	-9999	2	2	3	3	0	0	0	0	1	-9999	-9999	-9999	2	1	-9999	4
5	4	-9999	-9999	-9999	-9999	-9999	-9999	-9999	-9999	-9999	-9999	-9999	-9999	-9999	-9999	-9999	-9999	-9999	-9999	3	-9999	-9999	-9999	-9999	-9999	0	0	0	0	0	-9999	-9999	-9999	-9999	-9999	-9999	-9999	0	0	0	0	1	0	0	1	-9999	-9999	-9999	-9999
6	5	-9999	-9999	-9999	-9999	-9999	-9999	-9999	-9999	-9999	-9999	-9999	-9999	-9999	-9999	-9999	-9999	-9999	-9999	3	2	-9999	-9999	-9999	-9999	0	0	0	0	0	-9999	-9999	-9999	-9999	-9999	-9999	-9999	0	1	0	0	0	-9999	-9999	-9999	-9999	-9999	-9999	-9999
5	4	-9999	-9999	2	-9999	-9999	-9999	-9999	-9999	-9999	-9999	-9999	-9999	-9999	-9999	-9999	-9999	-9999	-9999	3	-9999	-9999	2	2	-9999	0	0	0	0	0	3	3	3	3	3	3	3	1	0	0	0	0	1	0	0	-9999	3	3	2
4	4	-9999	-9999	-9999	-9999	-9999	-9999	-9999	-9999	-9999	-9999	-9999	-9999	-9999	-9999	-9999	-9999	-9999	-9999	3	2	3	-9999	3	3	0	0	0	0	0	-9999	-9999	-9999	-9999	-9999	-9999	-9999	0	0	0	0	0	-9999	-9999	-9999	-9999	-9999	-9999	-9999
5	4	2	1	1	1	1	1	1	1	1	1	1	1	1	1	1	1	1	1	1	1	2	1	1	1	-9999	1	0	0	0	-9999	3	2	2	3	3	3	0	0	1	0	0	0	1	0	2	3	4	4
5	4	2	2	3	1	3	3	3	3	3	3	3	3	3	3	3	3	3	3	1	2	1	2	1	-9999	-9999	1	0	0	0	3	3	2	1	2	3	3	0	0	0	0	0	1	0	0	2	2	3	4
4	4	-9999	2	1	1	1	1	-9999	-9999	-9999	-9999	-9999	-9999	-9999	2	-9999	-9999	-9999	3	1	-9999	2	2	2	2	-9999	0	0	0	0	2	-9999	3	2	3	3	3	1	0	0	0	0	1	0	0	2	2	2	2
6	5	-9999	-9999	-9999	-9999	-9999	-9999	3	2	3	3	3	3	3	3	3	3	3	3	1	1	1	1	1	1	-9999	1	0	0	1	1	2	3	1	2	3	3	0	1	0	0	0	1	0	0	4	2	3	4
5	4	1	1	1	1	1	1	1	1	1	1	-9999	2	1	1	-9999	-9999	-9999	-9999	1	2	3	2	3	2	-9999	1	0	0	0	1	1	1	1	1	1	1	0	0	0	0	1	-9999	-9999	-9999	-9999	-9999	-9999	-9999
5	5	-9999	-9999	-9999	-9999	-9999	-9999	-9999	-9999	-9999	-9999	-9999	-9999	-9999	-9999	-9999	-9999	-9999	-9999	3	-9999	-9999	-9999	-9999	-9999	-9999	0	0	0	0	-9999	-9999	-9999	-9999	-9999	-9999	-9999	0	0	0	0	0	1	0	0	-9999	-9999	-9999	-9999
6	5	2	2	-9999	2	1	1	2	1	1	3	3	-9999	3	3	3	3	3	3	3	2	2	3	3	3	0	0	0	0	0	-9999	-9999	-9999	-9999	-9999	-9999	-9999	0	0	0	0	0	-9999	-9999	-9999	-9999	-9999	-9999	-9999
5	4	-9999	-9999	-9999	-9999	-9999	-9999	-9999	-9999	-9999	-9999	-9999	-9999	1	1	2	-9999	-9999	2	1	-9999	3	-9999	-9999	-9999	0	0	0	0	0	3	3	3	-9999	-9999	-9999	3	1	0	0	0	0	1	0	0	3	2	3	1
4	4	-9999	-9999	-9999	2	-9999	-9999	-9999	-9999	-9999	-9999	-9999	-9999	-9999	-9999	-9999	-9999	-9999	-9999	3	2	-9999	-9999	-9999	-9999	0	0	0	0	0	-9999	-9999	-9999	-9999	-9999	-9999	-9999	0	0	1	0	0	1	0	0	1	5	5	5
5	4	-9999	-9999	-9999	-9999	-9999	-9999	-9999	-9999	-9999	-9999	-9999	-9999	-9999	-9999	-9999	-9999	-9999	-9999	3	-9999	-9999	-9999	-9999	-9999	0	0	0	0	0	-9999	-9999	-9999	-9999	-9999	-9999	-9999	0	0	1	0	0	1	0	0	2	2	2	4
5	4	-9999	-9999	-9999	-9999	-9999	-9999	-9999	-9999	-9999	-9999	-9999	-9999	-9999	-9999	-9999	-9999	-9999	-9999	3	-9999	-9999	-9999	-9999	-9999	0	0	0	0	0	-9999	-9999	-9999	-9999	-9999	-9999	-9999	0	1	0	0	0	-9999	-9999	-9999	-9999	-9999	-9999	-9999
4	4	-9999	2	-9999	-9999	-9999	-9999	3	3	-9999	2	2	2	2	1	2	2	2	2	1	2	3	2	2	2	0	0	0	0	0	3	3	3	2	2	3	3	0	1	0	0	0	1	0	0	2	4	3	4
5	4	-9999	-9999	-9999	-9999	-9999	-9999	-9999	-9999	-9999	-9999	3	2	3	2	-9999	-9999	-9999	-9999	1	2	-9999	-9999	-9999	-9999	0	0	0	0	0	3	2	-9999	3	2	3	3	0	1	0	0	0	1	0	0	3	2	2	2
4	4	-9999	-9999	-9999	2	2	-9999	-9999	-9999	2	3	3	3	2	2	-9999	-9999	-9999	2	3	2	1	-9999	-9999	2	0	1	0	0	0	-9999	-9999	-9999	-9999	-9999	-9999	-9999	0	0	0	0	1	1	0	0	2	4	4	5
4	4	-9999	-9999	-9999	-9999	-9999	-9999	-9999	-9999	-9999	3	3	3	3	3	3	3	3	3	3	2	-9999	-9999	3	3	1	1	0	0	0	-9999	-9999	-9999	-9999	-9999	-9999	-9999	0	0	0	0	0	-9999	-9999	-9999	-9999	-9999	-9999	-9999
4	4	2	2	1	2	3	2	3	1	2	3	3	3	2	1	2	2	2	2	1	-9999	2	1	1	2	1	1	0	0	0	2	2	2	2	2	3	3	0	0	1	0	0	1	0	0	5	5	5	5
5	4	2	2	-9999	1	-9999	-9999	-9999	-9999	2	-9999	-9999	2	1	2	-9999	-9999	-9999	-9999	1	-9999	3	3	2	1	1	1	0	0	0	3	-9999	-9999	2	3	3	3	0	0	1	0	0	1	0	0	3	3	3	4
4	4	3	3	2	1	2	2	3	3	2	3	3	2	2	2	2	3	3	3	1	1	3	1	3	3	0	1	0	0	0	3	3	3	2	-9999	3	-9999	0	1	0	0	0	1	0	0	2	3	4	4
4	4	-9999	-9999	2	2	1	1	2	2	2	-9999	-9999	-9999	-9999	-9999	2	-9999	-9999	-9999	1	2	3	2	1	2	0	0	0	0	1	-9999	3	3	2	2	3	3	0	1	0	0	0	1	0	0	1	4	4	5
4	4	-9999	-9999	1	1	1	1	-9999	2	1	-9999	-9999	-9999	-9999	-9999	-9999	-9999	-9999	-9999	1	2	1	1	1	1	0	1	0	0	1	3	3	3	3	3	3	3	0	0	0	0	1	1	0	0	5	5	5	5
5	4	-9999	-9999	-9999	-9999	-9999	-9999	-9999	-9999	-9999	-9999	-9999	-9999	-9999	-9999	-9999	-9999	-9999	-9999	1	2	2	1	-9999	2	0	0	0	0	0	-9999	-9999	-9999	-9999	-9999	-9999	-9999	0	0	1	0	0	1	0	0	-9999	-9999	-9999	-9999
4	4	3	-9999	-9999	-9999	-9999	3	3	3	3	3	3	-9999	-9999	-9999	-9999	3	3	-9999	1	2	2	2	1	2	0	1	0	0	0	3	3	3	3	3	3	3	0	1	0	0	0	1	0	0	1	3	3	5
4	4	-9999	-9999	-9999	-9999	2	-9999	-9999	-9999	-9999	-9999	-9999	-9999	-9999	-9999	-9999	-9999	-9999	-9999	2	2	2	2	2	3	0	1	0	0	0	-9999	3	3	3	3	3	3	0	0	0	0	0	0	1	0	-9999	-9999	-9999	-9999
5	4	-9999	-9999	2	2	2	2	2	2	2	3	3	-9999	2	2	2	3	3	2	3	2	2	2	2	2	0	0	0	0	0	-9999	3	3	-9999	3	3	3	0	1	0	0	0	1	0	0	3	3	4	4
5	4	2	2	2	2	2	2	3	1	1	2	2	2	2	2	3	2	3	2	3	-9999	1	1	1	2	0	1	0	0	0	3	2	3	2	3	3	3	0	0	0	0	1	1	0	0	1	2	2	5
5	4	-9999	-9999	2	-9999	-9999	2	-9999	-9999	-9999	-9999	-9999	2	-9999	-9999	2	-9999	-9999	-9999	3	2	2	-9999	1	-9999	0	0	0	0	0	-9999	-9999	-9999	3	3	3	3	0	0	1	0	0	1	0	0	3	4	-9999	4
4	4	2	2	2	2	2	-9999	-9999	-9999	-9999	-9999	-9999	-9999	-9999	1	-9999	-9999	-9999	-9999	3	1	-9999	1	1	-9999	0	1	0	0	1	-9999	-9999	-9999	-9999	-9999	-9999	-9999	0	1	0	0	0	1	0	0	2	3	3	4
6	4	3	-9999	-9999	-9999	-9999	-9999	-9999	-9999	-9999	-9999	-9999	-9999	-9999	-9999	-9999	-9999	-9999	-9999	3	2	3	-9999	-9999	3	0	0	0	0	0	-9999	-9999	-9999	-9999	-9999	-9999	-9999	0	0	0	0	1	1	0	0	-9999	-9999	-9999	-9999
4	4	3	-9999	-9999	-9999	-9999	-9999	-9999	-9999	-9999	-9999	-9999	-9999	2	-9999	-9999	-9999	-9999	-9999	3	2	2	2	3	-9999	0	0	0	0	0	-9999	-9999	-9999	-9999	-9999	-9999	-9999	0	1	0	0	0	1	0	0	-9999	-9999	-9999	-9999
4	4	3	3	3	3	3	3	-9999	-9999	-9999	-9999	-9999	-9999	-9999	-9999	-9999	-9999	-9999	-9999	3	2	-9999	-9999	-9999	-9999	0	0	0	0	0	-9999	-9999	-9999	-9999	-9999	-9999	-9999	0	0	0	0	1	1	0	0	3	-9999	-9999	5
3	4	2	-9999	-9999	-9999	-9999	-9999	-9999	-9999	1	-9999	-9999	-9999	-9999	1	2	-9999	-9999	-9999	1	-9999	2	2	1	-9999	-9999	1	0	0	0	-9999	3	-9999	2	3	3	3	1	0	0	0	0	1	0	0	3	-9999	1	3
5	4	3	2	1	1	1	1	-9999	3	3	3	2	2	2	2	1	1	1	1	3	1	1	1	1	1	1	1	0	0	1	-9999	-9999	-9999	-9999	-9999	-9999	-9999	0	0	0	0	0	-9999	-9999	-9999	-9999	-9999	-9999	-9999
4	4	2	3	1	2	1	1	2	3	2	3	3	3	2	2	2	3	3	1	1	1	2	3	1	2	0	1	0	0	0	2	3	2	1	3	3	2	0	0	1	0	0	0	1	0	3	1	1	3
5	4	1	1	2	2	1	1	2	2	3	2	1	1	1	1	1	1	1	1	1	1	1	1	3	1	0	1	0	0	0	3	3	3	3	3	3	3	0	1	0	0	0	1	0	0	3	3	3	1
4	4	2	2	-9999	3	-9999	-9999	-9999	-9999	-9999	-9999	-9999	-9999	2	2	2	2	3	2	1	-9999	-9999	-9999	-9999	-9999	0	0	0	0	0	-9999	-9999	-9999	-9999	-9999	-9999	-9999	0	0	0	0	0	-9999	-9999	-9999	-9999	-9999	-9999	-9999
6	5	-9999	-9999	3	3	2	2	3	-9999	2	-9999	3	3	-9999	2	3	3	3	2	1	-9999	3	2	3	2	0	0	0	0	0	3	3	3	2	2	1	3	0	1	0	0	0	1	0	0	2	1	2	3
5	5	1	1	-9999	-9999	2	2	-9999	-9999	-9999	3	3	3	2	2	3	3	3	2	1	-9999	2	1	1	2	0	0	0	0	0	-9999	-9999	-9999	-9999	-9999	-9999	-9999	0	0	0	0	0	-9999	-9999	-9999	-9999	-9999	-9999	-9999
5	5	-9999	-9999	-9999	-9999	-9999	-9999	-9999	-9999	-9999	3	3	2	3	2	-9999	3	3	3	1	-9999	2	2	2	2	0	1	0	0	0	-9999	-9999	-9999	-9999	-9999	-9999	-9999	0	0	0	0	0	-9999	-9999	-9999	-9999	-9999	-9999	-9999
6	5	3	3	3	2	2	1	-9999	-9999	-9999	3	2	3	3	2	-9999	-9999	-9999	3	1	-9999	2	2	3	2	0	0	0	0	0	3	2	2	3	3	2	3	0	0	0	1	0	0	1	0	4	3	3	3
6	5	-9999	2	-9999	-9999	3	-9999	3	3	-9999	3	3	3	3	3	3	3	3	3	1	2	-9999	2	-9999	3	0	0	0	0	0	3	3	2	3	2	3	3	0	0	0	0	1	1	0	0	3	2	3	4
5	4	3	3	2	2	3	2	3	3	3	-9999	-9999	2	2	2	-9999	3	1	3	1	2	2	-9999	1	3	0	1	0	0	1	3	3	3	2	2	3	3	0	0	1	0	0	1	0	0	-9999	4	3	5
5	5	-9999	-9999	-9999	-9999	-9999	-9999	-9999	-9999	-9999	3	3	3	-9999	3	3	3	-9999	3	1	2	3	-9999	-9999	-9999	0	0	0	0	0	3	3	-9999	3	3	-9999	3	1	0	0	0	0	1	0	0	3	3	4	4
5	5	2	2	3	3	2	2	2	2	2	3	3	3	2	2	3	3	3	3	1	1	2	2	2	2	0	1	0	0	0	3	3	3	3	3	3	3	0	0	0	0	1	0	1	0	-9999	2	3	4
5	4	-9999	2	-9999	-9999	3	3	3	3	3	3	-9999	-9999	-9999	-9999	3	-9999	3	3	1	2	2	-9999	-9999	-9999	0	0	0	0	0	-9999	-9999	-9999	-9999	-9999	-9999	-9999	0	0	0	0	0	-9999	-9999	-9999	-9999	-9999	-9999	-9999
5	4	-9999	-9999	-9999	-9999	-9999	-9999	-9999	-9999	-9999	-9999	-9999	-9999	-9999	-9999	-9999	-9999	-9999	-9999	1	2	-9999	-9999	-9999	-9999	0	0	0	0	0	-9999	-9999	-9999	-9999	-9999	-9999	-9999	0	0	0	0	0	-9999	-9999	-9999	-9999	-9999	-9999	-9999
6	5	-9999	-9999	3	2	-9999	-9999	-9999	-9999	-9999	3	3	3	-9999	-9999	-9999	-9999	-9999	-9999	1	-9999	3	2	3	2	0	0	0	0	0	-9999	-9999	-9999	-9999	-9999	-9999	-9999	0	0	0	0	0	-9999	-9999	-9999	-9999	-9999	-9999	-9999
4	4	2	2	-9999	2	-9999	-9999	-9999	-9999	-9999	-9999	-9999	-9999	2	2	-9999	-9999	-9999	-9999	1	2	-9999	-9999	-9999	-9999	0	0	0	0	0	3	3	3	3	3	3	3	0	0	0	0	1	0	1	0	2	3	4	4
6	5	-9999	-9999	-9999	2	-9999	-9999	-9999	-9999	-9999	-9999	-9999	3	3	-9999	-9999	-9999	-9999	-9999	1	2	3	2	3	2	0	0	0	0	0	-9999	-9999	-9999	-9999	-9999	-9999	-9999	0	0	0	0	0	-9999	-9999	-9999	-9999	-9999	-9999	-9999
6	5	-9999	-9999	3	2	-9999	-9999	-9999	-9999	-9999	-9999	-9999	3	-9999	-9999	-9999	-9999	-9999	-9999	1	2	-9999	1	2	-9999	0	0	0	0	0	-9999	-9999	-9999	-9999	-9999	-9999	-9999	0	0	0	0	0	-9999	-9999	-9999	-9999	-9999	-9999	-9999
6	5	3	3	3	3	3	3	3	3	3	3	3	3	3	3	3	3	3	3	3	2	2	2	1	1	0	0	0	0	0	3	3	3	3	3	3	3	0	0	1	0	0	0	1	0	1	3	3	5
5	5	3	3	-9999	3	2	-9999	2	1	-9999	3	3	-9999	3	2	-9999	2	-9999	-9999	3	2	-9999	-9999	-9999	-9999	0	0	0	0	0	-9999	-9999	-9999	-9999	-9999	-9999	-9999	0	0	0	0	0	-9999	-9999	-9999	-9999	-9999	-9999	-9999
4	4	2	2	2	2	2	2	-9999	-9999	-9999	3	-9999	3	3	3	3	3	3	3	1	-9999	2	1	2	2	0	0	0	0	0	-9999	-9999	-9999	-9999	-9999	-9999	-9999	0	0	0	0	0	-9999	-9999	-9999	-9999	-9999	-9999	-9999
5	4	2	2	2	1	1	1	2	2	1	-9999	-9999	-9999	2	2	2	2	2	2	3	2	2	-9999	1	2	-9999	1	0	0	0	3	3	3	2	3	-9999	3	0	0	1	0	0	0	1	0	2	2	3	1
6	5	2	2	2	3	3	3	3	3	3	3	3	3	1	2	3	3	3	3	-9999	-9999	1	1	1	2	0	0	0	0	0	-9999	-9999	-9999	-9999	-9999	-9999	-9999	0	0	0	0	0	-9999	-9999	-9999	-9999	-9999	-9999	-9999
4	4	3	3	3	3	3	3	3	2	3	3	2	3	3	3	3	2	3	2	1	2	2	3	-9999	-9999	0	1	0	0	0	3	3	3	2	3	3	3	0	0	0	1	0	0	1	0	2	2	2	4
6	5	1	1	-9999	-9999	3	2	3	3	3	3	3	3	3	3	3	3	3	3	1	-9999	2	1	3	1	0	0	0	0	0	3	3	3	3	3	3	3	0	1	0	0	0	0	1	0	2	4	4	5
6	5	2	2	-9999	1	3	-9999	-9999	-9999	-9999	3	3	3	2	2	3	3	3	3	1	-9999	2	1	2	2	0	1	0	0	0	-9999	-9999	-9999	-9999	-9999	-9999	-9999	0	0	0	0	0	-9999	-9999	-9999	-9999	-9999	-9999	-9999
5	5	-9999	-9999	3	2	3	3	3	3	3	-9999	-9999	3	-9999	-9999	3	3	3	3	1	2	3	2	3	3	0	0	0	0	0	-9999	-9999	-9999	-9999	-9999	-9999	-9999	0	0	0	0	0	-9999	-9999	-9999	-9999	-9999	-9999	-9999
5	5	-9999	-9999	3	3	3	-9999	3	3	3	-9999	-9999	3	3	3	-9999	3	3	3	1	2	3	3	3	3	0	0	0	0	0	3	3	3	3	3	3	3	0	0	0	0	1	0	1	0	2	3	4	4
5	5	-9999	-9999	-9999	2	-9999	-9999	-9999	-9999	-9999	3	3	3	-9999	3	-9999	-9999	-9999	-9999	1	-9999	3	2	3	3	0	0	0	0	0	-9999	-9999	-9999	-9999	-9999	-9999	-9999	0	0	0	0	0	-9999	-9999	-9999	-9999	-9999	-9999	-9999
4	4	-9999	-9999	-9999	2	2	3	1	1	1	3	3	3	3	2	3	1	-9999	1	1	2	1	1	1	1	-9999	1	0	0	0	-9999	-9999	-9999	-9999	-9999	-9999	-9999	0	0	0	0	0	-9999	-9999	-9999	-9999	-9999	-9999	-9999
5	4	2	1	1	1	1	2	2	2	1	3	2	1	2	1	1	2	1	1	1	-9999	1	1	1	1	1	0	0	0	0	-9999	-9999	-9999	-9999	-9999	-9999	-9999	0	0	0	0	0	-9999	-9999	-9999	-9999	-9999	-9999	-9999
4	4	2	2	1	1	1	1	1	1	1	3	3	3	3	3	3	3	3	3	2	-9999	3	2	2	2	0	0	0	0	0	-9999	-9999	-9999	-9999	-9999	-9999	-9999	0	0	0	0	0	-9999	-9999	-9999	-9999	-9999	-9999	-9999
5	4	3	2	2	3	3	3	2	2	3	3	3	3	3	3	3	2	3	3	2	1	3	2	3	2	0	1	0	0	0	-9999	3	3	-9999	3	3	3	1	0	0	0	0	1	0	0	2	4	3	1
4	4	2	2	-9999	-9999	2	-9999	-9999	-9999	-9999	3	3	3	3	2	3	3	3	3	1	-9999	2	2	1	2	0	1	0	0	0	-9999	-9999	-9999	-9999	-9999	-9999	-9999	0	0	0	0	0	-9999	-9999	-9999	-9999	-9999	-9999	-9999
5	4	2	1	3	3	2	3	3	3	1	3	3	3	3	2	3	2	3	2	1	-9999	1	1	1	2	1	1	0	1	0	2	2	2	-9999	2	3	3	0	0	1	0	0	1	0	0	4	3	3	2
5	5	3	3	3	3	3	3	3	3	3	3	3	3	3	2	2	3	3	2	1	2	3	3	3	3	0	1	0	0	0	-9999	-9999	-9999	-9999	-9999	-9999	-9999	0	0	0	0	0	-9999	-9999	-9999	-9999	-9999	-9999	-9999
6	5	2	2	1	3	1	-9999	-9999	1	-9999	-9999	-9999	3	3	2	3	3	3	3	1	2	3	2	3	3	0	0	0	0	0	-9999	-9999	-9999	-9999	-9999	-9999	-9999	0	0	0	0	0	-9999	-9999	-9999	-9999	-9999	-9999	-9999
5	5	2	2	2	2	2	3	3	3	3	2	2	2	2	2	3	3	3	3	1	-9999	2	3	3	3	0	0	0	0	0	2	2	3	2	2	3	3	0	1	0	0	0	1	0	0	1	3	3	3
4	4	-9999	-9999	-9999	-9999	2	-9999	-9999	-9999	-9999	-9999	-9999	-9999	-9999	2	-9999	-9999	-9999	-9999	-9999	-9999	2	-9999	2	-9999	0	0	0	0	0	-9999	-9999	-9999	-9999	-9999	-9999	-9999	0	0	0	0	0	-9999	-9999	-9999	-9999	-9999	-9999	-9999
5	4	2	2	3	3	3	3	3	3	2	3	3	3	1	3	3	3	3	3	3	2	2	3	3	3	0	0	0	0	0	1	2	3	2	3	2	3	0	1	0	0	0	1	0	0	2	3	3	5
4	4	-9999	-9999	-9999	-9999	2	-9999	-9999	-9999	-9999	-9999	-9999	-9999	-9999	2	2	-9999	-9999	-9999	3	2	3	2	2	2	0	0	0	0	0	-9999	-9999	-9999	-9999	-9999	-9999	3	0	0	0	0	1	1	0	0	3	3	3	3
4	4	-9999	-9999	-9999	-9999	-9999	-9999	-9999	-9999	-9999	-9999	-9999	-9999	-9999	-9999	-9999	-9999	-9999	-9999	3	-9999	-9999	-9999	-9999	-9999	0	0	0	0	0	-9999	-9999	-9999	-9999	-9999	-9999	-9999	0	0	0	0	0	-9999	-9999	-9999	-9999	-9999	-9999	-9999
6	5	1	1	1	2	-9999	2	3	3	3	3	3	2	2	2	3	3	3	3	-9999	-9999	1	1	1	1	0	0	0	0	0	-9999	-9999	-9999	-9999	-9999	-9999	-9999	0	0	0	0	0	-9999	-9999	-9999	-9999	-9999	-9999	-9999
6	5	3	3	2	3	2	3	3	3	3	3	3	3	3	2	3	3	3	3	-9999	-9999	2	1	2	3	0	0	0	0	0	-9999	-9999	-9999	-9999	-9999	-9999	-9999	0	0	0	0	0	-9999	-9999	-9999	-9999	-9999	-9999	-9999
6	5	3	-9999	-9999	3	3	3	3	3	3	3	3	3	3	3	3	3	3	3	1	2	-9999	-9999	-9999	-9999	0	0	0	0	0	-9999	-9999	-9999	-9999	-9999	-9999	-9999	1	0	0	0	0	0	1	0	1	3	4	5
5	4	3	3	-9999	-9999	3	3	3	3	3	3	-9999	3	2	3	2	3	3	-9999	1	-9999	3	3	2	2	0	0	0	0	0	3	-9999	3	3	2	3	3	0	0	0	0	1	1	0	0	2	3	3	4
6	5	3	3	3	3	3	3	3	3	3	2	2	3	2	-9999	3	3	-9999	-9999	1	-9999	1	1	1	1	0	0	0	0	0	3	3	2	3	3	-9999	3	0	0	1	0	0	0	1	0	2	3	4	4
6	5	3	3	2	3	2	3	-9999	-9999	2	3	3	3	3	3	3	3	3	3	3	-9999	1	1	1	1	0	1	0	0	1	-9999	-9999	-9999	-9999	-9999	-9999	-9999	0	0	0	0	0	-9999	-9999	-9999	-9999	-9999	-9999	-9999
5	4	-9999	-9999	-9999	-9999	-9999	-9999	-9999	-9999	-9999	-9999	-9999	-9999	-9999	-9999	-9999	-9999	-9999	-9999	3	2	1	1	2	1	0	1	0	0	1	3	-9999	3	3	3	3	3	0	0	1	0	0	1	0	0	3	5	4	5
6	5	1	2	1	-9999	1	1	-9999	-9999	2	3	2	3	3	2	-9999	3	-9999	-9999	3	1	3	1	1	-9999	0	0	0	0	0	3	3	2	2	3	3	3	1	0	0	0	0	0	1	0	4	2	2	2
6	5	2	2	1	2	3	1	-9999	-9999	3	2	3	2	-9999	2	2	-9999	-9999	2	1	-9999	3	1	2	1	0	1	0	0	0	2	-9999	3	3	3	3	3	1	0	0	0	0	1	0	0	2	3	3	3
5	4	1	1	1	1	1	1	1	1	1	2	3	2	2	2	2	2	2	2	3	1	2	3	2	-9999	0	0	0	0	0	1	1	1	1	1	-9999	1	1	0	0	0	0	-9999	-9999	-9999	5	1	1	2
6	5	-9999	-9999	-9999	-9999	-9999	-9999	-9999	-9999	-9999	3	3	3	3	3	3	2	3	2	1	2	-9999	-9999	-9999	-9999	0	0	0	0	0	2	3	3	3	3	3	3	0	1	0	0	0	0	1	0	3	1	4	3
6	5	3	3	3	-9999	3	3	3	3	3	3	-9999	3	3	3	-9999	-9999	3	-9999	1	1	2	1	2	2	0	1	0	0	0	3	3	3	3	3	3	3	1	0	0	0	0	0	1	0	2	3	3	3
3	5	1	1	1	1	1	1	1	1	1	2	2	3	2	2	2	2	2	2	-9999	-9999	2	3	1	3	1	0	0	0	0	-9999	-9999	-9999	-9999	-9999	-9999	-9999	0	0	0	0	0	-9999	-9999	-9999	-9999	-9999	-9999	-9999
5	4	2	2	1	3	2	1	3	3	3	3	3	3	3	3	2	3	3	3	1	1	1	-9999	3	2	1	1	0	0	0	-9999	-9999	-9999	-9999	-9999	-9999	-9999	1	0	0	0	0	1	0	0	1	3	4	5
4	4	3	-9999	2	2	2	1	-9999	-9999	-9999	3	-9999	3	3	3	-9999	3	3	3	1	2	2	2	2	2	1	1	0	0	0	-9999	-9999	-9999	-9999	-9999	-9999	-9999	0	0	0	0	0	-9999	-9999	-9999	-9999	-9999	-9999	-9999
4	4	-9999	-9999	-9999	2	2	2	3	-9999	-9999	3	3	3	3	3	3	3	3	3	1	1	3	2	2	3	1	0	0	0	0	3	3	3	2	-9999	3	3	0	0	0	0	1	1	0	0	3	1	2	4
5	5	2	2	3	3	3	3	3	3	3	-9999	-9999	-9999	-9999	-9999	-9999	-9999	-9999	-9999	1	2	-9999	-9999	1	-9999	1	0	0	0	0	2	2	3	3	2	3	3	0	0	0	0	1	0	1	0	3	1	1	2
4	4	-9999	-9999	2	2	3	-9999	-9999	2	-9999	3	3	3	3	3	3	3	3	-9999	1	-9999	2	-9999	1	3	1	1	0	0	1	3	2	3	2	2	-9999	3	0	0	0	0	0	1	0	0	2	5	5	5
6	5	1	1	1	2	1	1	1	1	1	2	1	2	1	2	1	2	3	1	2	-9999	2	1	1	1	1	0	0	0	0	-9999	-9999	-9999	-9999	-9999	-9999	-9999	0	0	0	0	0	-9999	-9999	-9999	-9999	-9999	-9999	-9999
5	5	3	-9999	-9999	-9999	2	-9999	-9999	-9999	-9999	3	3	3	-9999	-9999	-9999	-9999	-9999	-9999	-9999	-9999	3	2	2	2	0	0	0	0	0	-9999	-9999	-9999	-9999	-9999	-9999	-9999	0	0	0	0	0	-9999	-9999	-9999	-9999	-9999	-9999	-9999
5	4	2	1	3	1	1	2	2	2	2	1	1	-9999	1	2	2	2	2	2	1	-9999	3	2	2	2	0	0	0	0	0	-9999	-9999	-9999	-9999	-9999	-9999	-9999	0	0	0	0	0	-9999	-9999	-9999	-9999	-9999	-9999	-9999
6	5	3	3	3	2	3	2	3	3	3	3	3	3	2	2	3	3	3	2	1	2	2	2	3	3	0	1	0	0	0	3	3	3	3	3	3	3	0	1	0	0	0	0	1	0	2	1	3	5
5	5	2	1	1	1	1	2	-9999	2	1	3	3	3	3	2	3	-9999	-9999	2	1	2	2	2	1	2	0	0	0	0	0	3	3	3	2	2	3	3	0	0	0	0	1	0	1	0	3	2	1	4
5	4	2	2	-9999	2	2	2	-9999	-9999	-9999	3	3	3	2	2	-9999	3	3	3	1	2	3	3	3	2	0	0	0	0	0	3	3	3	2	3	3	3	0	0	0	0	1	0	1	0	2	3	3	4
6	5	3	3	3	2	2	-9999	-9999	-9999	-9999	3	3	3	3	3	3	3	3	3	1	-9999	-9999	-9999	-9999	-9999	0	0	0	0	0	-9999	-9999	-9999	-9999	-9999	-9999	-9999	0	0	0	0	0	-9999	-9999	-9999	-9999	-9999	-9999	-9999
4	4	2	2	2	2	2	3	3	3	3	3	3	3	3	3	3	3	3	3	1	-9999	2	2	1	2	0	0	0	0	0	-9999	-9999	-9999	-9999	-9999	-9999	-9999	0	0	0	0	0	-9999	-9999	-9999	-9999	-9999	-9999	-9999
4	4	3	3	3	3	3	3	3	3	3	3	3	3	3	3	3	3	3	3	1	-9999	-9999	-9999	-9999	-9999	0	0	0	0	0	-9999	-9999	-9999	-9999	-9999	-9999	-9999	0	0	0	0	0	-9999	-9999	-9999	-9999	-9999	-9999	-9999
5	5	-9999	2	1	2	-9999	1	-9999	-9999	-9999	3	3	3	3	2	3	3	3	3	1	2	3	3	3	3	0	0	0	0	0	3	3	3	-9999	3	3	3	0	0	0	0	1	1	0	0	2	3	4	5
6	5	3	2	2	2	3	3	2	2	2	3	3	3	3	3	2	3	3	3	1	-9999	2	1	1	1	0	0	0	0	0	-9999	-9999	-9999	-9999	-9999	-9999	-9999	0	0	0	0	0	-9999	-9999	-9999	-9999	-9999	-9999	-9999
5	4	-9999	2	3	3	-9999	-9999	-9999	-9999	3	3	3	3	3	3	3	3	3	3	1	2	3	2	-9999	3	0	0	0	0	0	3	3	3	3	3	3	3	1	0	0	0	0	0	1	0	1	2	4	-9999
5	4	-9999	-9999	-9999	-9999	-9999	-9999	-9999	-9999	-9999	3	3	3	3	3	3	3	3	3	1	-9999	-9999	-9999	-9999	-9999	0	0	0	0	0	-9999	-9999	-9999	-9999	-9999	-9999	-9999	0	0	0	0	0	-9999	-9999	-9999	-9999	-9999	-9999	-9999
5	5	3	3	3	3	3	3	3	3	3	3	3	-9999	3	2	3	3	3	3	1	2	3	2	3	3	0	0	0	0	0	-9999	-9999	-9999	-9999	-9999	-9999	-9999	0	0	0	0	0	-9999	-9999	-9999	-9999	-9999	-9999	-9999
5	4	-9999	-9999	2	-9999	2	2	-9999	-9999	2	3	3	3	3	2	3	3	3	3	1	2	3	2	3	3	0	1	0	0	0	-9999	-9999	-9999	-9999	-9999	-9999	-9999	0	0	0	0	0	-9999	-9999	-9999	-9999	-9999	-9999	-9999
5	5	3	3	3	3	2	-9999	-9999	-9999	-9999	3	3	3	3	3	-9999	3	3	3	1	2	3	3	3	3	0	0	0	0	0	3	2	3	3	2	2	2	0	0	0	1	0	0	1	0	2	4	-9999	3
5	4	2	1	-9999	1	1	2	-9999	-9999	-9999	3	-9999	3	3	3	3	3	3	3	1	1	1	1	1	1	0	1	0	0	0	3	3	3	3	1	3	-9999	0	0	0	1	0	0	0	1	3	1	4	5
5	4	2	2	-9999	3	3	1	3	3	-9999	3	3	3	3	3	-9999	3	3	3	1	2	2	2	2	-9999	0	0	0	0	0	-9999	-9999	-9999	-9999	-9999	-9999	-9999	0	0	0	0	0	-9999	-9999	-9999	-9999	-9999	-9999	-9999
5	5	3	2	3	2	3	3	3	3	2	3	3	3	2	2	3	3	2	3	1	2	3	3	3	3	0	0	0	0	0	3	3	3	3	3	3	3	1	0	0	0	0	1	0	0	2	4	4	4
5	4	3	3	2	2	2	2	-9999	-9999	3	3	3	3	3	2	3	3	3	3	1	2	1	1	1	2	0	1	0	0	0	2	-9999	3	3	3	2	3	0	0	0	1	0	1	0	0	4	2	1	3
5	4	1	1	3	2	1	3	2	3	2	3	3	3	3	2	3	2	3	3	1	2	3	2	1	2	0	1	1	0	0	2	2	2	2	2	2	3	0	0	0	0	0	0	1	0	4	1	3	-9999
5	4	1	1	2	2	1	1	3	3	2	3	2	3	3	2	3	3	3	3	1	-9999	2	1	1	2	0	1	0	0	0	2	3	3	2	3	2	3	0	0	0	1	0	0	1	0	3	2	2	3
4	4	-9999	-9999	2	-9999	2	-9999	-9999	-9999	-9999	-9999	-9999	-9999	-9999	2	-9999	-9999	-9999	-9999	1	-9999	2	2	3	2	0	0	0	0	0	3	3	3	2	3	-9999	3	0	1	0	0	0	0	1	0	2	2	2	4
6	5	2	2	-9999	-9999	2	3	3	3	-9999	3	3	-9999	-9999	-9999	3	3	3	-9999	1	1	1	1	1	2	0	1	0	0	0	3	3	3	3	3	3	3	0	0	0	0	1	1	0	0	2	3	3	4
6	5	2	2	1	-9999	2	3	3	3	3	-9999	-9999	-9999	-9999	-9999	-9999	-9999	-9999	-9999	1	-9999	2	1	2	2	0	1	0	0	0	-9999	-9999	-9999	-9999	-9999	-9999	-9999	0	0	0	0	0	-9999	-9999	-9999	-9999	-9999	-9999	-9999
6	5	3	3	-9999	3	-9999	3	3	3	3	-9999	-9999	3	3	-9999	-9999	3	3	-9999	1	2	-9999	-9999	2	2	0	1	0	0	0	3	3	3	2	3	3	3	0	1	0	0	0	0	1	0	2	2	2	4
4	4	-9999	-9999	-9999	-9999	-9999	-9999	-9999	-9999	-9999	-9999	-9999	-9999	-9999	2	-9999	-9999	-9999	-9999	1	-9999	3	-9999	-9999	-9999	0	0	0	0	0	-9999	-9999	-9999	-9999	-9999	-9999	-9999	0	0	0	0	0	-9999	-9999	-9999	-9999	-9999	-9999	-9999
6	5	3	3	3	3	3	3	3	3	3	-9999	-9999	-9999	-9999	-9999	-9999	-9999	-9999	-9999	1	2	3	2	2	2	0	1	0	0	0	-9999	-9999	-9999	-9999	-9999	-9999	-9999	0	0	0	0	0	-9999	-9999	-9999	-9999	-9999	-9999	-9999
4	4	-9999	-9999	-9999	2	-9999	-9999	-9999	-9999	-9999	-9999	-9999	-9999	-9999	-9999	-9999	-9999	-9999	-9999	1	2	2	-9999	-9999	2	0	0	0	0	0	-9999	3	3	-9999	3	3	3	0	0	0	0	1	0	1	0	2	3	4	5
5	5	-9999	-9999	-9999	-9999	-9999	-9999	-9999	-9999	-9999	2	2	-9999	2	1	2	2	3	-9999	1	1	-9999	-9999	-9999	-9999	0	0	0	0	0	3	3	3	3	3	3	3	0	0	0	0	1	0	1	0	3	2	2	2
4	4	-9999	-9999	-9999	-9999	-9999	-9999	-9999	-9999	-9999	-9999	-9999	-9999	-9999	-9999	-9999	-9999	-9999	-9999	1	-9999	1	1	2	2	0	1	0	0	1	2	3	3	3	2	2	3	0	0	0	0	0	-9999	-9999	-9999	-9999	-9999	-9999	-9999
6	5	3	3	3	3	3	3	3	3	3	-9999	-9999	-9999	-9999	-9999	-9999	-9999	-9999	-9999	1	2	3	1	1	2	0	1	0	0	0	3	2	2	2	3	3	3	0	0	0	0	1	1	0	0	2	4	4	5
4	4	3	2	3	2	3	2	3	3	3	3	3	3	3	3	3	3	3	3	2	2	2	1	2	2	0	0	0	0	0	2	2	3	3	2	3	3	0	0	0	0	1	1	0	0	3	4	5	3
5	4	-9999	-9999	-9999	-9999	1	-9999	2	-9999	1	3	2	3	2	2	-9999	2	2	2	3	1	3	1	1	1	0	1	0	0	0	-9999	-9999	-9999	-9999	-9999	-9999	-9999	0	0	0	0	0	-9999	-9999	-9999	-9999	-9999	-9999	-9999
4	4	-9999	-9999	-9999	2	2	-9999	-9999	-9999	-9999	-9999	-9999	-9999	-9999	-9999	-9999	-9999	-9999	-9999	3	2	2	2	2	2	0	1	0	0	0	-9999	-9999	-9999	-9999	-9999	-9999	-9999	1	0	0	0	0	1	0	0	2	5	5	5
5	4	-9999	-9999	-9999	-9999	-9999	-9999	-9999	-9999	-9999	-9999	-9999	-9999	-9999	3	-9999	3	-9999	-9999	3	2	2	2	2	-9999	0	0	0	0	0	3	3	3	3	3	3	3	0	0	0	1	0	0	1	0	2	2	4	4
6	5	-9999	-9999	-9999	-9999	3	-9999	-9999	-9999	-9999	-9999	-9999	-9999	-9999	-9999	-9999	-9999	-9999	-9999	3	2	1	-9999	-9999	-9999	0	0	0	0	1	-9999	-9999	-9999	-9999	-9999	-9999	-9999	0	0	0	0	1	1	0	0	1	4	5	5
5	4	2	2	-9999	1	2	2	1	1	2	3	2	2	1	1	2	1	1	1	1	1	1	1	1	2	0	1	0	0	0	2	3	3	3	3	3	2	0	0	0	0	1	0	1	0	1	4	4	3
4	4	2	1	2	2	1	1	3	3	3	3	3	3	2	2	3	3	3	3	1	1	1	1	1	2	0	1	0	0	0	2	2	3	2	2	2	2	0	1	0	0	0	0	1	0	3	3	4	3
5	4	-9999	-9999	2	-9999	-9999	-9999	3	3	3	3	3	3	3	2	3	3	3	3	1	2	2	1	1	1	0	1	0	1	0	-9999	-9999	-9999	-9999	-9999	-9999	-9999	0	0	0	0	0	-9999	-9999	-9999	-9999	-9999	-9999	-9999
5	4	-9999	-9999	-9999	-9999	-9999	-9999	-9999	-9999	-9999	-9999	-9999	-9999	-9999	-9999	-9999	2	-9999	3	1	-9999	1	1	1	2	0	0	0	0	0	-9999	-9999	-9999	-9999	-9999	-9999	-9999	0	0	0	0	0	-9999	-9999	-9999	-9999	-9999	-9999	-9999
4	4	2	1	1	1	1	1	3	2	1	2	2	3	3	3	3	3	3	3	3	-9999	1	1	1	2	0	0	0	0	0	-9999	-9999	-9999	-9999	-9999	-9999	-9999	0	0	0	0	0	-9999	-9999	-9999	-9999	-9999	-9999	-9999
4	4	-9999	-9999	-9999	-9999	-9999	-9999	-9999	-9999	-9999	-9999	-9999	-9999	-9999	-9999	-9999	-9999	-9999	-9999	3	-9999	2	2	2	2	0	0	0	0	0	-9999	-9999	-9999	-9999	-9999	-9999	-9999	0	0	0	0	0	-9999	-9999	-9999	-9999	-9999	-9999	-9999
5	4	1	1	1	2	1	1	-9999	1	2	3	-9999	-9999	-9999	1	-9999	1	1	1	1	-9999	2	1	1	2	-9999	1	0	0	0	3	3	2	3	-9999	3	3	0	0	0	1	0	0	1	0	3	1	2	3
5	4	2	2	2	1	2	2	3	3	-9999	3	-9999	3	2	3	3	3	3	3	1	-9999	2	1	1	2	-9999	1	0	0	1	3	2	3	2	3	3	3	0	0	0	0	1	1	0	0	2	3	2	2
6	5	2	2	3	-9999	3	3	3	3	3	1	2	3	2	2	2	-9999	3	2	2	1	3	3	3	3	-9999	1	0	0	0	3	3	3	3	3	3	3	0	1	0	0	0	1	0	0	3	2	3	2
5	4	3	3	-9999	-9999	-9999	3	2	-9999	-9999	3	3	-9999	-9999	-9999	3	2	3	2	1	2	-9999	-9999	3	3	0	0	0	0	0	3	3	3	-9999	2	-9999	3	0	1	0	0	0	0	1	0	3	2	2	4
5	5	-9999	-9999	-9999	-9999	-9999	-9999	-9999	-9999	-9999	-9999	-9999	-9999	-9999	-9999	-9999	-9999	-9999	-9999	3	-9999	-9999	-9999	-9999	-9999	0	0	0	0	0	-9999	-9999	-9999	-9999	-9999	-9999	-9999	0	0	0	0	0	-9999	-9999	-9999	-9999	-9999	-9999	-9999
6	5	1	1	1	1	1	1	1	1	1	-9999	-9999	-9999	-9999	1	-9999	1	1	-9999	1	2	-9999	1	1	1	-9999	0	0	0	0	-9999	-9999	-9999	-9999	-9999	-9999	-9999	0	0	0	0	0	-9999	-9999	-9999	-9999	-9999	-9999	-9999
6	5	1	1	1	1	1	1	1	1	1	1	1	1	1	1	1	1	1	1	-9999	-9999	2	3	3	2	0	0	0	0	0	-9999	-9999	-9999	-9999	-9999	-9999	-9999	0	0	0	0	0	-9999	-9999	-9999	-9999	-9999	-9999	-9999
5	5	1	1	1	1	1	1	1	1	1	2	1	1	1	1	1	1	1	1	2	1	2	2	2	2	0	1	0	0	0	3	3	3	3	3	3	3	0	0	0	1	0	0	1	0	3	2	3	3
4	4	-9999	-9999	2	2	2	1	2	3	2	3	3	3	3	3	3	3	3	3	1	2	2	1	-9999	2	0	1	0	0	0	2	3	3	3	2	2	3	0	0	0	0	1	0	1	0	2	3	3	4
6	5	1	1	1	1	1	1	-9999	1	1	1	1	1	1	1	1	-9999	1	1	2	1	1	1	1	1	1	1	0	1	0	3	3	3	3	3	3	3	0	0	1	0	0	1	0	0	2	1	3	4
6	5	1	1	2	2	1	1	2	1	1	2	2	1	2	1	1	1	2	1	1	1	1	1	1	1	0	1	0	0	0	-9999	-9999	-9999	-9999	-9999	-9999	-9999	0	0	0	0	0	-9999	-9999	-9999	-9999	-9999	-9999	-9999
5	4	1	2	1	1	1	1	-9999	-9999	-9999	-9999	-9999	1	1	1	1	-9999	1	-9999	3	2	3	2	2	2	0	0	0	0	0	3	3	3	1	2	3	3	0	0	1	0	0	1	0	0	3	4	4	3
5	5	2	2	1	2	1	1	2	2	1	2	3	2	2	1	2	3	2	2	1	-9999	1	1	2	2	0	1	0	0	0	-9999	-9999	-9999	-9999	-9999	-9999	-9999	0	0	0	0	0	-9999	-9999	-9999	-9999	-9999	-9999	-9999
5	4	2	1	1	3	2	1	1	1	1	3	3	2	2	2	2	1	1	1	1	1	3	3	3	2	0	1	0	0	1	2	3	2	3	2	3	2	0	1	0	0	0	1	0	0	2	3	4	5
5	4	2	2	-9999	3	2	-9999	-9999	-9999	-9999	3	3	3	-9999	2	-9999	2	-9999	-9999	2	2	2	-9999	1	1	0	0	0	0	0	3	3	3	2	3	3	3	1	0	0	0	0	0	0	1	3	2	1	5
6	5	3	3	2	-9999	3	-9999	3	3	3	-9999	-9999	3	3	3	3	3	3	3	3	2	2	-9999	-9999	2	0	0	0	0	0	2	2	3	3	3	3	3	1	0	0	0	0	1	0	0	2	3	3	4
5	4	3	1	2	3	1	1	3	3	2	3	3	3	3	3	3	3	3	3	2	1	1	1	3	1	0	1	0	0	0	2	2	-9999	2	3	-9999	3	1	0	0	0	0	1	0	0	3	2	2	3
5	4	-9999	2	3	3	-9999	-9999	3	3	-9999	3	2	3	3	3	3	-9999	3	-9999	3	2	3	2	3	3	0	0	0	0	0	3	3	3	2	3	3	3	0	0	0	0	1	0	1	0	3	3	3	4
1	5	3	3	3	3	3	3	3	3	3	3	3	3	3	3	3	3	3	3	3	-9999	-9999	-9999	-9999	-9999	0	0	0	0	0	-9999	-9999	-9999	-9999	-9999	-9999	-9999	0	0	0	0	0	-9999	-9999	-9999	-9999	-9999	-9999	-9999
6	5	3	3	3	2	3	3	3	-9999	3	2	1	2	1	2	3	-9999	-9999	3	2	2	2	1	2	-9999	0	1	0	0	0	2	2	2	3	3	2	3	0	1	0	0	0	1	0	0	2	3	4	3
4	4	-9999	-9999	1	-9999	1	1	1	1	1	-9999	-9999	2	2	2	2	3	3	3	1	1	2	-9999	-9999	-9999	0	0	0	0	0	1	1	1	1	3	3	3	1	0	0	0	0	1	0	0	-9999	4	-9999	3
5	4	3	-9999	-9999	2	2	-9999	-9999	3	3	3	3	3	3	2	-9999	3	3	3	3	-9999	3	-9999	2	-9999	0	1	0	0	0	-9999	1	2	1	2	3	3	0	1	0	0	0	0	1	0	2	4	3	3
5	4	2	1	1	1	1	2	1	1	1	1	1	1	1	1	1	1	1	1	-9999	-9999	3	-9999	3	3	0	0	0	0	0	-9999	-9999	-9999	-9999	-9999	-9999	-9999	0	0	0	0	0	-9999	-9999	-9999	-9999	-9999	-9999	-9999
4	4	-9999	-9999	-9999	-9999	-9999	-9999	2	-9999	3	-9999	-9999	2	-9999	2	-9999	2	-9999	2	3	2	-9999	-9999	3	-9999	0	0	0	0	0	-9999	-9999	-9999	2	3	-9999	3	0	0	0	1	0	0	1	0	3	1	1	2
5	4	2	2	2	1	2	1	2	-9999	-9999	-9999	-9999	-9999	-9999	-9999	-9999	-9999	-9999	-9999	3	-9999	2	1	2	2	0	0	0	0	0	-9999	-9999	-9999	-9999	-9999	-9999	-9999	0	0	0	0	0	-9999	-9999	-9999	-9999	-9999	-9999	-9999
5	4	3	3	3	3	3	3	3	3	3	3	3	3	2	2	3	3	3	3	1	2	3	-9999	3	3	1	0	0	0	0	3	3	3	3	3	3	3	0	0	1	0	0	1	0	0	1	2	1	3
5	4	2	2	2	2	2	2	2	2	2	2	3	3	2	2	3	3	3	3	1	2	3	2	3	2	0	0	0	0	0	3	3	2	2	3	3	3	1	0	0	0	0	-9999	-9999	-9999	3	4	5	5
5	4	-9999	2	-9999	2	3	-9999	-9999	-9999	-9999	-9999	-9999	-9999	1	1	1	2	3	3	3	1	-9999	1	1	3	0	1	0	0	0	3	3	3	3	3	3	3	0	0	0	1	0	1	0	0	2	4	4	5
4	4	3	3	3	3	3	3	3	3	3	3	3	3	3	3	3	3	3	3	3	-9999	2	2	2	3	0	0	0	0	0	2	3	3	1	2	3	3	0	1	0	0	0	0	1	0	2	2	3	5
2	4	3	2	2	2	2	2	2	2	1	3	3	3	3	2	-9999	2	2	2	-9999	-9999	2	1	1	1	1	0	0	0	0	-9999	-9999	-9999	-9999	-9999	-9999	-9999	0	0	0	0	0	-9999	-9999	-9999	-9999	-9999	-9999	-9999
1	5	1	1	1	1	1	1	3	3	3	1	1	1	1	1	1	1	1	1	2	1	1	1	1	1	1	0	0	1	0	-9999	-9999	-9999	-9999	-9999	-9999	-9999	0	0	0	0	0	-9999	-9999	-9999	-9999	-9999	-9999	-9999
4	4	1	1	1	1	1	1	1	2	1	1	1	2	1	1	2	1	1	1	1	2	1	1	1	1	0	1	0	0	0	2	1	1	2	1	1	3	0	0	0	0	0	-9999	-9999	-9999	1	3	4	5
5	4	-9999	-9999	2	2	2	-9999	2	-9999	3	3	3	2	1	1	3	2	2	2	1	2	2	1	2	1	0	0	0	0	0	1	1	2	2	3	3	3	1	0	0	0	0	1	0	0	2	3	4	4
4	4	2	2	2	2	2	2	2	2	2	-9999	-9999	-9999	-9999	-9999	-9999	-9999	-9999	-9999	1	-9999	2	2	2	2	0	0	0	0	0	-9999	-9999	-9999	-9999	-9999	-9999	-9999	0	0	0	0	0	-9999	-9999	-9999	-9999	-9999	-9999	-9999
4	4	3	3	-9999	1	1	1	1	1	1	2	2	1	1	1	1	1	1	1	2	1	2	1	1	1	0	1	0	0	1	2	3	3	3	3	3	3	0	0	0	0	0	-9999	-9999	-9999	4	1	4	3
5	4	-9999	-9999	3	3	2	3	2	3	2	-9999	-9999	3	3	2	3	2	3	2	3	-9999	-9999	-9999	-9999	-9999	0	0	0	0	0	-9999	-9999	-9999	-9999	-9999	-9999	-9999	0	0	0	0	0	-9999	-9999	-9999	-9999	-9999	-9999	-9999
1	5	3	3	3	3	3	3	3	3	3	3	3	3	3	3	3	3	3	3	3	-9999	-9999	-9999	-9999	-9999	0	0	0	0	0	1	1	1	1	1	1	1	0	0	0	0	1	0	0	1	-9999	-9999	-9999	-9999
4	4	2	-9999	3	3	2	-9999	-9999	-9999	-9999	3	3	3	3	2	3	3	3	3	3	2	2	-9999	2	-9999	0	0	0	0	0	-9999	3	2	3	3	3	3	1	0	0	0	0	1	0	0	3	4	4	-9999
5	5	1	1	1	1	1	1	1	1	1	-9999	-9999	-9999	-9999	-9999	-9999	-9999	-9999	-9999	3	-9999	-9999	-9999	-9999	-9999	0	0	0	0	0	-9999	-9999	-9999	-9999	-9999	-9999	-9999	0	0	0	0	0	-9999	-9999	-9999	-9999	-9999	-9999	-9999
5	4	-9999	-9999	-9999	-9999	-9999	-9999	-9999	-9999	-9999	-9999	-9999	-9999	-9999	-9999	-9999	-9999	-9999	-9999	3	-9999	2	1	-9999	2	0	0	0	0	0	2	2	3	3	-9999	2	3	0	0	0	0	0	-9999	-9999	-9999	2	2	3	4
5	4	2	2	2	2	2	2	-9999	-9999	-9999	3	-9999	2	-9999	1	1	-9999	-9999	-9999	1	1	1	1	1	1	0	1	0	1	0	2	2	2	2	2	2	2	0	0	0	1	0	1	0	0	2	3	4	4
5	5	1	1	1	1	1	1	1	1	1	1	1	1	1	1	1	1	1	1	3	2	-9999	-9999	-9999	-9999	0	0	0	0	0	-9999	-9999	-9999	-9999	-9999	-9999	-9999	0	0	0	0	1	1	0	0	2	4	5	4
1	5	3	3	3	3	3	3	3	3	3	3	3	3	3	3	3	3	3	3	3	-9999	1	1	1	1	0	0	0	0	0	-9999	-9999	-9999	-9999	-9999	-9999	-9999	0	0	0	0	1	0	0	1	-9999	-9999	-9999	-9999
1	5	-9999	-9999	-9999	-9999	-9999	-9999	-9999	-9999	-9999	-9999	-9999	-9999	-9999	-9999	-9999	-9999	-9999	-9999	3	-9999	-9999	-9999	-9999	-9999	0	0	0	0	0	-9999	-9999	-9999	-9999	-9999	1	1	0	0	1	0	0	0	0	1	-9999	-9999	-9999	-9999
5	4	-9999	-9999	-9999	-9999	-9999	-9999	-9999	-9999	-9999	-9999	-9999	-9999	-9999	-9999	-9999	-9999	-9999	-9999	3	-9999	-9999	-9999	-9999	-9999	0	0	0	0	0	-9999	-9999	-9999	-9999	-9999	-9999	-9999	0	0	0	0	0	-9999	-9999	-9999	-9999	-9999	-9999	-9999
6	5	2	2	1	1	2	1	2	1	1	1	1	2	1	2	1	2	1	1	1	1	2	1	1	1	-9999	0	0	0	0	3	2	3	2	3	-9999	-9999	0	1	0	0	0	1	0	0	3	1	1	3
4	4	-9999	-9999	-9999	-9999	-9999	-9999	-9999	-9999	-9999	-9999	-9999	-9999	-9999	-9999	-9999	-9999	-9999	-9999	1	-9999	1	2	1	1	-9999	1	0	1	0	-9999	3	-9999	2	2	3	3	0	0	1	0	0	1	0	0	-9999	-9999	-9999	-9999
6	5	3	2	3	3	3	3	3	2	3	3	3	3	3	3	3	3	3	3	3	2	3	1	3	3	0	0	0	0	0	3	3	3	3	3	2	3	1	0	0	0	0	0	1	0	2	3	3	4
6	5	3	3	2	1	1	1	2	3	2	3	3	3	3	3	3	2	3	2	2	2	2	2	2	3	0	1	0	0	0	3	3	3	3	3	3	3	1	0	0	0	0	0	1	0	3	2	2	3
6	5	2	-9999	-9999	2	-9999	-9999	-9999	-9999	-9999	-9999	-9999	-9999	2	2	-9999	-9999	-9999	-9999	2	2	2	2	2	2	0	1	0	0	0	3	3	-9999	3	3	3	3	1	0	0	0	0	0	1	0	2	3	3	4
6	5	1	2	3	2	1	-9999	-9999	-9999	-9999	-9999	1	-9999	2	2	-9999	-9999	-9999	2	3	2	2	2	1	2	0	1	0	0	0	3	3	-9999	2	3	3	3	1	0	0	0	0	0	1	0	2	3	3	4
5	5	2	2	2	2	-9999	2	1	2	1	2	2	2	2	2	2	1	1	1	3	1	2	1	-9999	-9999	0	1	0	0	0	3	3	-9999	-9999	1	-9999	3	0	0	0	1	0	1	0	0	4	2	2	1
5	5	2	2	2	2	2	2	1	1	1	1	1	1	1	1	1	1	1	1	3	1	2	1	2	2	0	1	0	0	0	-9999	3	-9999	-9999	2	-9999	3	0	0	0	1	0	1	0	0	4	2	2	1
4	4	3	3	3	3	3	3	3	3	3	3	3	3	3	3	3	3	3	3	2	-9999	3	3	3	3	-9999	1	0	0	1	1	-9999	-9999	-9999	-9999	-9999	-9999	0	0	0	0	1	0	0	1	5	1	1	1
2	5	1	1	1	1	1	1	1	1	1	-9999	-9999	-9999	-9999	-9999	-9999	-9999	-9999	-9999	3	-9999	2	2	2	2	-9999	1	0	0	0	-9999	-9999	-9999	-9999	-9999	-9999	-9999	0	0	0	0	0	0	0	1	-9999	-9999	-9999	-9999
6	5	3	3	3	-9999	3	-9999	-9999	-9999	-9999	-9999	-9999	-9999	-9999	-9999	-9999	-9999	-9999	-9999	1	-9999	3	2	2	2	0	0	0	0	0	-9999	-9999	-9999	-9999	-9999	-9999	-9999	0	0	0	0	0	-9999	-9999	-9999	-9999	-9999	-9999	-9999
6	5	3	3	2	-9999	2	2	1	1	1	1	1	1	1	1	1	1	1	1	1	-9999	1	1	1	1	0	1	0	0	0	-9999	-9999	-9999	-9999	-9999	-9999	-9999	0	0	0	0	0	0	1	0	-9999	-9999	-9999	-9999
5	5	1	1	1	2	2	1	1	1	2	3	3	3	3	3	3	3	3	3	1	2	3	3	3	3	0	0	0	0	0	3	3	3	3	3	3	3	0	1	0	0	0	1	0	0	1	5	5	5
5	5	1	1	1	2	-9999	-9999	3	-9999	-9999	1	1	2	1	2	-9999	3	3	2	2	2	3	1	2	3	0	0	0	0	0	-9999	-9999	-9999	-9999	-9999	-9999	-9999	0	0	0	0	0	-9999	-9999	-9999	-9999	-9999	-9999	-9999
5	5	3	3	3	3	3	3	3	3	3	3	3	3	3	3	3	3	3	3	3	-9999	-9999	1	1	1	0	1	0	0	0	3	3	2	1	2	3	3	1	0	0	0	0	0	1	0	2	3	2	3
5	4	3	3	3	2	1	1	2	3	3	3	3	3	3	2	3	3	1	3	1	-9999	3	2	1	3	0	0	0	0	0	-9999	-9999	-9999	-9999	-9999	-9999	-9999	0	0	0	0	0	-9999	-9999	-9999	-9999	-9999	-9999	-9999
[truncated: 10 more columns]
